# Supplementary material for: Proteome‐Wide Analysis of Palmitoylated Proteins in Macrophages Reveals Novel Insights Into Early Immune Signaling
Source: Proteomics. 2025 Dec 28;26(8):69–80. doi: 10.1002/pmic.70100 (PMC13419279; doi:10.1002/pmic.70100)
Supplement: Supplementary file 1 — Supporting File 1: pmic70100‐sup‐0001‐Tables.zip. [file PMIC-26--s002.zip]

Archive with 4 entries (4 files):
- submission package/Supplement_1_Figure_7.xlsx
- __MACOSX/submission package/._Supplement_1_Figure_7.xlsx
- resubmission/iBMDM_Palmitoylation_Proteomics_Supporting_Information_Tables_HK_Updated.xlsx
- __MACOSX/resubmission/._iBMDM_Palmitoylation_Proteomics_Supporting_Information_Tables_HK_Updated.xlsx
