# Supplementary material for: Proteome‐Wide Analysis of Palmitoylated Proteins in Macrophages Reveals Novel Insights Into Early Immune Signaling
Source: Proteomics. 2025 Dec 28;26(8):69–80. doi: 10.1002/pmic.70100 (PMC13419279; doi:10.1002/pmic.70100)
Supplement: Supplementary file 1 — Supporting File 1: pmic70100‐sup‐0001‐Tables.zip. [file PMIC-26--s002.zip › submission package/Supplement_1_Figure_7.xlsx]

## Sheet: Fig. 7. Trypsin
No.	WT exclusive	LPS exclusive	Common
1	Abhd17b	Abcb1b	Aatk
2	Abl2	Abcb8	Abca1
3	Acp2	Abcd3	Abca3
4	Acp6	Acox3	Abca7
5	Actbl2	Ada	Abca9
6	Acy1	Adrm1b	Abcb7
7	Adpgk	Agpat3	Abcc3
8	Afg2b	Agpat5	Abcc4
9	Agpat1	Akap10	Abcg1
10	Alg5	Akr1b8	Abcg2
11	Anxa7	Akt1	Abhd14b
12	Ap1g2	Aldh4a1	Abhd16a
13	Ap2a2	Anxa11	Abhd17a
14	Apobec1	Ap1ar	Abhd17c
15	Arfgef2	Aph1a	Adcy7
16	Arhgap10	Appl1	Adk
17	Armc8	Arhgap17	Aldh1b1
18	Arsb	Arhgef10l	Aldh1l1
19	Asb6	Arih2	Aldh1l2
20	Ascc3	Atp5mf	Aldh3a2
21	Asrgl1	Aurka	Aldh6a1
22	Ass1	Banf1	Anapc4
23	Atg2a	Bcap31	Antxr1
24	Atp6v0a1	Bid	Antxr2
25	Atp6v1c1	Bola1	Ap5z1
26	Atp6v1e1	Brip1	Arhgap1
27	Atp8b4	Casd1	Arl13b
28	Atrn	Cav2	Arl15
29	Bag5	Cblb	Arl6ip5
30	Bax	Cbr1	Arl6ip6
31	Bcl10	Cd33	Ascc2
32	Bmp2k	Cd68	Ash2l
33	Bms1	Cd84	Atp11a
34	Brat1	Cdc27	Atp11b
35	Brix1	Cdk9	Atp11c
36	Card9	Celf1	Atp13a2
37	Cdc42bpb	Ciao1	Atp13a3
38	Cep55	Cip2a	Atp2c1
39	Cers6	Clpb	Atp6v0a2
40	Chaf1b	Cnot10	Atp7a
41	Chchd3	Cog7	Atp9b
42	Chic2	Cops5	Aup1
43	Ciapin1	Crebbp	Aven
44	Cnp	Crkl	B4galt1
45	Cope	Csf1r	B4galt3
46	Cops2	Ctnnbl1	B4galt7
47	Ctps2	Ctsc	B4gat1
48	Cul2	Cwc22rt3	Babam2
49	Cul3	Cyb5d2	Bccip
50	Cul4b	Cyp51a1	Bet1
51	Cyp20a1	Dcxr	Bri3bp
52	Dars2	Ddx39b	Bzw1
53	Dcaf8	Ddx49	C1qbp
54	Dcun1d5	Desi2	Calhm2
55	Ddhd2	Dnajc1	Capn1
56	Ddx42	Dnajc11	Capn5
57	Ddx52	Dnph1	Cask
58	Ddx56	Dok3	Ccny
59	Dgcr8	Ears2	Cd200r1
60	Dhrs1	Eed	Cd276
61	Dhx37	Eif2b2	Cd37
62	Dhx57	Eif2d	Cd44
63	Dhx58	Elp4	Cd72
64	Dis3l2	Emc8	Cd74
65	Dusp12	Ercc4	Cd81
66	Ebp	Erlin2	Cd82
67	Eef1akmt4	Fads2	Cd83
68	Erbin	Fastkd5	Cd86
69	Evi2b	Fcer1g	Cdc123
70	Exoc3l2	Fndc3a	Cdc42se2
71	Exoc8	Foxk1	Cdk18
72	Fam114a2	G3bp2	Cdkal1
73	Fam219b	Gabpa	Cemip2
74	Fam91a1	Galnt7	Cers2
75	Fam98a	Gbe1	Cers5
76	Fdxr	Gclm	Ciao2a
77	Fnip2	Ghitm	Clcc1
78	Fryl	Gopc	Clcn6
79	Gatd1	Gpd1l	Clcn7
80	Gcfc2	Gstm5	Clec4e
81	Gcnt1	H2-L	Clint1
82	Gdpd5	Hcls1	Cln3
83	Gmppa	Heatr6	Clptm1l
84	Gnas	Hectd4	Cmtm3
85	Gne	Hgs	Cmtr1
86	Gnl3l	Hibch	Cnnm2
87	Golt1b	Hnrnph2	Cnst
88	Gpx1	Hp1bp3	Crlf2
89	Grk2	Hsd17b11	Csf2ra
90	Gtf2h1	Ifi35	Csf2rb
91	H2-K1	Ilf3	Csnk1g1
92	Haus6	Impa2	Csnk1g3
93	Hbs1l	Ints2	Ctdsp1
94	Hook3	Iqgap3	Cyb5b
95	Hsdl1	Irag2	Cyba
96	Idh3g	Irak4	Cyrib
97	Ifrd2	Irf9	Daam1
98	Ift22	Itgav	Dag1
99	Igbp1	Itpkb	Dbt
100	Igsf8	Kif23	Dcps
101	Ilk	Kntc1	Dcun1d3
102	Ipo11	Kpna3	Dgke
103	Irf2bp1	Kpna6	Dhrs13
104	Isg15	Kras	Dlgap4
105	Itga6	Kti12	Dnajc3
106	Itpk1	Lactb	Dnajc5
107	Kdm5c	Lancl1	Dtnb
108	Kidins220	Laptm4a	Ebag9
109	Lpxn	Ldah	Ece1
110	Man2a1	Lmf2	Eepd1
111	Map3k1	Lpcat4	Efcab14
112	Map3k4	Lrch1	Efr3a
113	Map4k4	Lrp6	Efr3b
114	Marf1	Malt1	Eipr1
115	Mark2	Map2k3	Emb
116	Mcat	Map7d1	Eno3
117	Med14	Mapk3	Entpd1
118	Med24	Marcks	Entpd4
119	Mettl13	Med15	Entpd7
120	Mfsd10	Mfng	Ergic1
121	Mrpl53	Mipep	Ergic2
122	Napg	Mkln1	Ergic3
123	Nav1	Mospd2	Ermp1
124	Ncaph2	Mrpl46	Esyt2
125	Ndrg1	Mrps16	Evl
126	Ndufa2	Mrps27	Exoc2
127	Ndufa4	Msr1	Exoc3
128	Nes	Mthfd2	Extl3
129	Nhp2	Mydgf	Fam162a
130	Nsun5	Myo7a	Fam177a1
131	Nt5c2	Naa35	Fam234a
132	Ntpcr	Naga	Fbxl20
133	Nudcd2	Nckap5l	Fes
134	Ostf1	Ncoa3	Fiz1
135	Otud6b	Ndrg2	Fkrp
136	Pals2	Ndufaf7	Flot1
137	Papss1	Ndufb9	Flot2
138	Parn	Nfxl1	Flrt2
139	Pcyox1	Nmral1	Frs2
140	Pdk3	Nradd	Fxyd5
141	Pgam5	Oas1a	Fyn
142	Plcl2	Ociad1	Galnt1
143	Plscr3	Orai1	Galnt12
144	Pole	Papola	Galnt4
145	Ppfia1	Parl	Gemin4
146	Ppp3cb	Parp2	Glce
147	Prkar2a	Paxbp1	Gna11
148	Prorp	Pdia5	Gna12
149	Prune1	Pfkm	Gna15
150	Pstpip1	Pggt1b	Gnl2
151	Qsox2	Pgrmc2	Gnpat
152	Rab8b	Pigs	Gnptab
153	Rbm33	Pih1d1	Golga7
154	Recql4	Pik3r1	Golgb1
155	Retsat	Plcg1	Golim4
156	Rfc5	Plscr4	Gpr108
157	Riok1	Pnpla2	Gramd2b
158	Ripk1	Poglut3	Grb2
159	Rnf2	Poldip2	Gsk3a
160	Rps6ka5	Polr1e	Gsk3b
161	Rrm2	Polr2c	Gtpbp3
162	Rundc1	Polr3a	Gxylt1
163	Scd2	Ppm1f	Hacd3
164	Sco1	Ppox	Hccs
165	Scpep1	Ppp1r12a	Hck
166	Sec24a	Ppp1r12c	Hdac2
167	Senp6	Praf2	Heatr1
168	Shq1	Prim1	Heatr5b
169	Slc16a6	Prps2	Helz2
170	Slc24a5	Prpsap1	Herpud1
171	Slc6a8	Ptcd1	Hgsnat
172	Slc9a1	Ptcd3	Hm13
173	Slc9a7	Ptgs1	Hmox1
174	Smarcal1	Ptpn2	Hpgds
175	Sms	Pus10	Hras
176	Sod2	Pxk	Iah1
177	Srpra	Q6PIU9	Icam2
178	Stam2	Qrich1	Ifitm2
179	Stoml2	Qtrt1	Ifitm3
180	Strn3	Rab34	Ifnar2
181	Sts	Rabgef1	Igsf6
182	Stt3b	Rad23b	Il1rn
183	Stx7	Rasa4	Il2rg
184	Taco1	Rassf4	Il6st
185	Tap1	Rbm12b2	Inpp5a
186	Tbc1d23	Rbm3	Ints1
187	Tbcd	Rbm47	Ints6
188	Tecr	Rel	Ireb2
189	Tefm	Rela	Irf5
190	Telo2	Relt	Irgm2
191	Thoc2	Retreg1	Isoc2a
192	Timm44	Rgl1	Itm2b
193	Tlr13	Riox1	Itm2c
194	Tmbim1	Rpap3	Kcnab2
195	Tmed10	Rufy3	Kct2
196	Tmem63b	Saal1	Kdm1a
197	Tnfrsf1b	Sacm1l	Kiaa0319l
198	Tomm22	Samm50	Kiaa2013
199	Tonsl	Scfd2	Lair1
200	Top2b	Sde2	Lancl2
201	Tor1aip2	Sec14l1	Large1
202	Tpd52l2	Sec61b	Lat2
203	Traf2	Senp3	Lipa
204	Trmt5	Senp7	Lipt2
205	Trmu	Sephs1	Lpcat2
206	Tsc1	Septin8	Lrp12
207	Tsc2	Sh3bp1	Lypla1
208	Tut7	Sharpin	M6pr
209	Ube2b	Slc25a1	Man1b1
210	Ube2g2	Slc27a4	Man2a2
211	Ube2i	Slc29a1	Manea
212	Ube2z	Slco4a1	Mapk14
213	Ube4a	Smarcd2	Mblac2
214	Ufsp2	Smyd3	Mcoln1
215	Ugt1a7	Snx12	Mcoln2
216	Unc93b1	Spag5	Mcoln3
217	Utp14a	Sppl2a	Mcu
218	Vav3	Sppl3	Mdfic
219	Vbp1	St3gal5	Mfap3
220	Vps26a	Steap3	Mfsd5
221	Vps50	Stim2	Mia2
222	Washc4	Sting1	Mlycd
223	Wdr62	Surf4	Mmut
224	Wdr7	Tango2	Mrpl10
225	Yars2	Timeless	Mrpl38
226	Yipf6	Tlr4	Mrps18b
227	Yy1	Tmem11	Mto1
228	Zc3hc1	Tmem181a	Mtus1
229	Zfp217	Tmem59	Myadm
230	Zfyve16	Tmod3	Myd88
231	Zmym2	Tmx2	Nae1
232	Znhit2	Tnf	Nagk
233	Zw10	Tor3a	Naxd
234		Trim24	Ncapg2
235		Tspan4	Ncbp2
236		Twf1	Ndufs3
237		Tyw1	Nectin2
238		Ube2e3	Nelfb
239		Ubr5	Neo1
240		Upf2	Nop16
241		Utp20	Nras
242		Vps33a	Nrros
243		Washc5	Nubp1
244		Yif1b	Osbpl7
245		Yipf5	Otud7b
246		Zfp646	P2rx4
247		Znf592	Pacc1
248			Pafah1b2
249			Pag1
250			Paox
251			Pbxip1
252			Pcdh7
253			Pcnx3
254			Pelo
255			Pgm2
256			Pi4k2b
257			Pigg
258			Pign
259			Pigt
260			Pik3r4
261			Pip4p2
262			Pkp2
263			Pkp4
264			Plcb3
265			Pld1
266			Pld2
267			Plp2
268			Plscr1
269			Poldip3
270			Polr1b
271			Polr3e
272			Pom121
273			Pomgnt1
274			Ppme1
275			Ppp6r3
276			Prag1
277			Procr
278			Prrg4
279			Prxl2b
280			Psen1
281			Psmb10
282			Psmb2
283			Ptpn1
284			Ptpro
285			Pum3
286			Pvr
287			Qki
288			Rab1b
289			Rab31
290			Rai1
291			Rala
292			Ralb
293			Rap2a
294			Rap2c
295			Rbm28
296			Rce1
297			Rdh12
298			Rer1
299			Rfx1
300			Rgs19
301			Rhbdd2
302			Rhob
303			Riox2
304			Rnaseh2a
305			Rnaseh2c
306			RO60
307			Rp2
308			Rps27l
309			Rraga
310			Rras
311			Rras2
312			Rrp8
313			Rtn3
314			Rxylt1
315			Scamp1
316			Scamp2
317			Scamp3
318			Scap
319			Scarb1
320			Scrn2
321			Scrn3
322			Scyl1
323			Sec61a1
324			Seh1l
325			Sema4d
326			Sephs2
327			Serinc1
328			Sidt2
329			Sil1
330			Sirt1
331			Skap2
332			Slc11a2
333			Slc12a7
334			Slc12a9
335			Slc15a3
336			Slc15a4
337			Slc16a3
338			Slc17a5
339			Slc19a1
340			Slc1a5
341			Slc23a2
342			Slc26a11
343			Slc26a2
344			Slc26a6
345			Slc28a2
346			Slc2a1
347			Slc2a6
348			Slc30a1
349			Slc30a5
350			Slc30a6
351			Slc35b2
352			Slc35f6
353			Slc37a2
354			Slc38a1
355			Slc38a2
356			Slc39a10
357			Slc39a6
358			Slc40a1
359			Slc43a2
360			Slc44a1
361			Slc44a2
362			Slc5a6
363			Slc6a9
364			Slc7a1
365			Slc7a2
366			Slc7a5
367			Slc7a8
368			Slc8a1
369			Slc9a6
370			Snap23
371			Snrpa1
372			Snx9
373			Sort1
374			Spns1
375			Sppl2b
376			Spred2
377			Spry2
378			Spryd7
379			Sqle
380			Stk16
381			Stk38
382			Stom
383			Strn
384			Stx11
385			Stx12
386			Stx6
387			Stx8
388			Sun1
389			Susd3
390			Syne3
391			Tap2
392			Tapt1
393			Tbc1d13
394			Tbrg4
395			Tdp2
396			Tesk1
397			Tgfbr1
398			Thoc5
399			Tle3
400			Tlr9
401			Tm7sf3
402			Tmc6
403			Tmc8
404			Tmed1
405			Tmem115
406			Tmem168
407			Tmem176b
408			Tmem222
409			Tmem38b
410			Tmem43
411			Tmem63a
412			Tmem87a
413			Tmppe
414			Tmtc3
415			Tmx1
416			Tmx3
417			Tmx4
418			Tnfsf9
419			Traf3ip3
420			Trappc3
421			Trpm7
422			Tspan14
423			Tspan3
424			Ttyh2
425			Ttyh3
426			Txnip
427			Tyk2
428			Ube2a
429			Ube2e2
430			Ube2f
431			Ube2j1
432			Ube2j2
433			Ube2l6
434			Ube2r2
435			Ube3c
436			Ubl3
437			Ubtd1
438			Uchl3
439			Ufl1
440			Ugcg
441			Uqcc2
442			Vamp3
443			Vamp4
444			Vamp7
445			Vars2
446			Vezt
447			Vps35l
448			Xxylt1
449			Xylt1
450			Yipf3
451			Zdhhc13
452			Zdhhc17
453			Zdhhc20
454			Zdhhc21
455			Zdhhc3
456			Zdhhc5
457			Zdhhc6
458			Zfc3h1
459			Zmpste24
460			Zng1

## Sheet: Fig. 7. AspN
No.	WT exclusive	LPS exclusive	Common
1	Abce1	Adk	Aars1
2	Aimp1	Ado	Acaa1a
3	Aldh3b1	Aldh18a1	Acat1
4	Apex1	Aldh2	Acat2
5	Asah1	Ankrd10	Aco2
6	Atp1a1	Atic	Actr3
7	Chd4	C5ar1	Adh5
8	Clcc1	Cd151	Adrm1b
9	Cltc	Cluh	Adsl
10	Cmtm4	Ctsb	Ahcy
11	Copa	Dctn1	Ahsa1
12	Cyrib	Desi2	Aimp2
13	Daglb	Dis3	Ak2
14	Ddb1	Dpysl2	Akap8
15	Ddx1	Dync1i2	Ampd2
16	Dhx9	Eef1a1	Anp32b
17	Dlat	Eef1b	Apbb1ip
18	Dnmt1	Eef2	Arpc1b
19	Ebag9	Eno1	Atg7
20	Eif3d	Erp44	Atp2a2
21	Eif6	Flot1	Atp5f1a
22	Elmo1	Gnl3	Atp6v1a
23	Eprs1	Gtf3c4	Atp6v1e1
24	Etfa	Hnrnpf	Atxn10
25	Fh	Hnrnpk	Bub3
26	Fth1	Hspd1	C1qbp
27	Fto	Lmnb1	Calr
28	Gcat	Map4	Canx
29	Glrx3	Mcm5	Cap1
30	Gnaq	Mphosph10	Capg
31	Got2	Nap1l1	Caprin1
32	Hars1	Nop2	Capzb
33	Hnrnph2	Nup43	Cat
34	Igf2bp3	Pcbp1	Cct2
35	Iqgap1	Pdia3	Cct4
36	Itgb1	Pebp1	Cct5
37	Kars1	Pfkp	Cct6a
38	Khdrbs1	Plek	Cct7
39	Khsrp	Ppib	Cct8
40	Lcp1	Ppm1g	Cd44
41	Lmna	Ppp5c	Cd63
42	Mat2b	Psmb6	Cd68
43	Mcm6	Psmc1	Cd86
44	Mdn1	Ranbp1	Cd9
45	Mri1	Rpl6	Cfl1
46	Mtap	Rps23	Ckap4
47	Nampt	Rrbp1	Ckb
48	Ncl	Rufy1	Clic1
49	Npc1	Safb2	Cndp2
50	Nras	Sema4d	Colec12
51	Numa1	Slc2a1	Coro1a
52	Ola1	Slc9a6	Coro1b
53	Pacsin2	Thop1	Coro1c
54	Parp1	Tkt	Csf2ra
55	Pgd	Tmpo	Cst3
56	Plec	Tmx4	Ctnnd1
57	Plekho2	Uba1	Ctsz
58	Plxnb2	Vbp1	Dars1
59	Ppp4r1	Vcp	Ddx39a
60	Prpf19	Ywhaq	Ddx39b
61	Prpf6		Ddx3x
62	Psmc3		Ddx5
63	Psmd4		Dek
64	Psme1		Dlst
65	Pycr2		Dnaja2
66	Rars1		Dnajc5
67	Rbm22		Dpf2
68	Rell1		Eif1
69	Rps2		Eif2s2
70	Rps4x		Eif2s3x
71	Scly		Eif3i
72	Sf3b2		Eif4a1
73	Sh3gl1		Eif4g1
74	Slc9a7		Eif5
75	Snx5		Emc8
76	Soat1		Exosc10
77	Spcs2		Fasn
78	Srsf5		Fkbp4
79	Steap3		Flna
80	Stx6		Flnb
81	Tor1aip2		Gapvd1
82	Tubb5		Gars1
83	Uba2		Gdi2
84	Uba6		Gfm1
85	Usp14		Glg1
86	Vars1		Glod4
87	Washc2		Glud1
88	Xrn2		Gmip
89	Zpr1		Gmps
90			Gna13
91			Gnai2
92			Gnb1
93			Gnb2
94			Golim4
95			Gpnmb
96			Grn
97			Gyg1
98			H4c1
99			Hadha
100			Hadhb
101			Hccs
102			Hmox2
103			Hnrnpa1
104			Hnrnpa3
105			Hnrnpab
106			Hnrnph1
107			Hnrnpl
108			Hnrnpm
109			Hnrnpu
110			Hsp90aa1
111			Hsp90b1
112			Hspa4
113			Hspa5
114			Hspa9
115			Idh1
116			Idh2
117			Impdh2
118			Isyna1
119			Lair1
120			Larp1
121			Lars1
122			Lasp1
123			Ldha
124			Lgals1
125			Lgals3
126			Lpxn
127			Lrp1
128			Lrrc59
129			Luc7l
130			Luc7l2
131			Ly9
132			M6pr
133			Mapk1
134			Mat2a
135			Matr3
136			Mcm2
137			Mcm3
138			Mdh1
139			Mdh2
140			Mif
141			Mki67
142			Mlec
143			Mpp1
144			Mtdh
145			Mthfd1
146			Mthfd1l
147			Myh9
148			Myof
149			Nars1
150			Nasp
151			Ndufs1
152			Ndufv1
153			Npm1
154			Nup153
155			Nup50
156			Ogdh
157			Orai1
158			P2rx7
159			P4hb
160			Paics
161			Pck2
162			Pcna
163			Pdcd6ip
164			Pdhb
165			Pdhx
166			Pdia4
167			Pdia6
168			Pdxk
169			Pgam1
170			Pgk1
171			Phb1
172			Phgdh
173			Pigt
174			Pitpna
175			Pitrm1
176			Pkn1
177			Pnn
178			Ppa1
179			Prdx1
180			Prps1l3
181			Psma1
182			Psmb1
183			Psmc4
184			Psmc6
185			Psme2
186			Ptges3
187			Qars1
188			Rack1
189			Rae1
190			Ran
191			Rangap1
192			Rbbp4
193			Rbbp7
194			Reep5
195			Rnh1
196			Rp2
197			Rpl10
198			Rpl23a
199			Rpl27
200			Rpl3
201			Rpl5
202			Rpl9
203			Rps12
204			Rps21
205			Rps26
206			Rps28
207			Rps3a
208			Rps5
209			Rpsa
210			Rtcb
211			Rtn4
212			Ruvbl1
213			S100a4
214			Safb
215			Sars1
216			Scaf11
217			Scamp2
218			Scamp3
219			Sdha
220			Sec13
221			Serbp1
222			Sf3a3
223			Sf3b3
224			Sh3bgrl3
225			Sh3pxd2b
226			Shmt2
227			Slc1a5
228			Slc25a5
229			Slc38a2
230			Slc39a6
231			Slc6a6
232			Snap23
233			Snd1
234			Snu13
235			Snx3
236			Sppl2a
237			Spred1
238			Srm
239			Srrm2
240			Srrt
241			Stom
242			Strap
243			Stx12
244			Stx8
245			Syncrip
246			Taldo1
247			Tardbp
248			Tars1
249			Tcirg1
250			Tcp1
251			Tfrc
252			Tm9sf2
253			Tpi1
254			Tpm3-rs7
255			Tpt1
256			Trappc3
257			Trim28
258			Trip12
259			Tuba1b
260			Tubb4b
261			Tufm
262			Txndc5
263			U2af1
264			Uap1l1
265			Ube2f
266			Upf1
267			Uqcrc1
268			Usp15
269			Usp5
270			Vamp3
271			Vamp4
272			Vat1
273			Vdac2
274			Vim
275			Wdr1
276			Xpnpep1
277			Yars1
278			Ybx1
279			Ywhab
280			Ywhae
281			Ywhag
282			Zc3h14
283			Zdhhc13
284			Znf330

## Sheet: Fig. 7. Chymotrypsin
No.	WT exclusive	LPS exclusive	Common
1	Aars1	Actn4	Aacs
2	Actb	Aldh1b1	Abcc4
3	Adam10	Aldoa	Abce1
4	Adprh	Ap1b1	Abcf1
5	Agk	Ap2m1	Abcf2
6	Aimp2	Atic	Abhd12
7	Ano6	Atp2a2	Abhd16a
8	Anpep	Atp6v0d1	Abhd17b
9	Anxa6	Atp6v1b2	Acaa2
10	Arhgap1	B4galt7	Acadm
11	Arhgap30	Bin2	Acadvl
12	Arhgdia	Bzw1	Acat1
13	Arhgef1	C1qbp	Acat2
14	Arrb1	Capza2	Acly
15	Asph	Cbfb	Aco1
16	Atg3	Cbl	Aco2
17	Atg7	Cebpz	Acp1
18	Atp1a1	Cers6	Acsl4
19	Atp1b3	Clcn7	Actl6a
20	Atp5po	Comt	Actn1
21	Atp6v1c1	Cope	Actr2
22	Atxn10	Copg1	Actr3
23	Babam2	Ctdp1	Adam17
24	Bcas2	Cyb5r3	Adgre1
25	Cad	Ddx20	Adh5
26	Canx	Ddx23	Adk
27	Capn2	Dis3	Adnp
28	Cct8	Dnpep	Adpgk
29	Cdc42	Dnttip2	Adrm1b
30	Cndp2	Eif3g	Adsl
31	Coro7	Elac2	Adss2
32	Cotl1	Ergic1	Ahcy
33	Csf2ra	Ezh2	Ahsa1
34	Ctsb	Fabp5	Ak2
35	Ctss	Fblim1	Akap8
36	Cul1	Fbxo22	Akr1a1
37	Ddx1	Fkbp4	Akr1b1
38	Desi2	Flii	Aldh16a1
39	Dnajc5	G6pdx	Aldh18a1
40	Dpp9	Glce	Aldh2
41	Eed	Got1	Aldh3b1
42	Eef1b	Gpd2	Aldh9a1
43	Eef1d	Gtf2b	Ampd2
44	Efr3a	Hacd3	Anp32b
45	Eif3l	Hnrnpd	Anxa1
46	Eif6	Hnrnpdl	Apbb1ip
47	Elp2	Hnrnpk	Apeh
48	Entpd4	Hprt1	Apex1
49	Erh	Iars2	Api5
50	Erp29	Inf2	Arhgap45
51	Esd	Inpp5d	Arhgef2
52	Exosc10	Kidins220	Arpc1b
53	Flot2	Lasp1	Arpc2
54	Ftl1	Lgals1	Asah1
55	G3bp1	Lyar	Asns
56	Gapvd1	Mapk1	Atl3
57	Gart	Mogs	Atp5f1a
58	Gfus	Mri1	Atp5f1b
59	Git2	Nap1l4	Atp5f1c
60	Gnb2	Nek7	Atp5pd
61	Gns	Nol9	Atp6v0c
62	Gps1	Nop2	Atp6v1a
63	Gsn	Nsf	Atrn
64	Gsr	Nsun2	B4galt1
65	H4c1	Nt5c2	B4gat1
66	Hat1	Nup205	Baz1b
67	Heatr3	Nup98	Bcat1
68	Hgs	Pafah1b1	Bcat2
69	Hmgb1	Pak1ip1	Birc6
70	Hnrnpa0	Pals2	Blmh
71	Hnrnpa2b1	Parg	Bop1
72	Hnrnpa3	Pdcd11	Bpnt1
73	Hnrnpf	Pdxdc1	Bub3
74	Hnrnph2	Pelp1	Bzw2
75	Idh3b	Pgd	Calhm2
76	Irf2bpl	Pign	Camk1
77	Itgam	Plaa	Cand1
78	Itgb1	Pofut1	Cap1
79	Itm2b	Ppp1cb	Capg
80	Lcp1	Ppp2r2a	Capn5
81	Ldha	Prpsap1	Caprin1
82	Lig3	Prrc2c	Casp8
83	Lman1	Psmb5	Cct2
84	Man1b1	Psmc5	Cct5
85	Mcm3	Psmd12	Cct6a
86	Mdh2	Psmg1	Cd36
87	Mpst	Ptges3	Cd63
88	Mthfd1	Pwp1	Cd86
89	Mtrex	Raly	Cd9
90	Nagpa	Rasa3	Cdc37
91	Nap1l1	Rbm28	Cdk4
92	Ncl	Rdh11	Cfl1
93	Npepps	Ripk3	Chd4
94	Npm1	Rnf213	Chordc1
95	Nrp2	Rpl10a	Ckap4
96	Nt5c	Rpl17	Ckb
97	Nub1	Rpl22	Cluh
98	Nup214	Rpl31	Colec12
99	Osbp	Rpl7	Copa
100	P2rx4	Rps2	Copb2
101	Parp1	Rps24	Cops3
102	Pcbp1	Rrp1b	Cops5
103	Pcna	Rtn3	Coro1c
104	Pdcd6ip	Scd2	Cox7b
105	Pepd	Sfr1	Cpne1
106	Pfkl	Slc11a2	Cs
107	Pgk1	Slc25a13	Csde1
108	Plau	Slk	Cse1l
109	Pnp	Sting1	Csnk2b
110	Ppp6c	Tbl1x	Csrp1
111	Prdx3	Tcp1	Cstb
112	Procr	Tial1	Cstf1
113	Prpf19	Timm50	Ctdsp1
114	Psmc6	Tmx4	Ctnnd1
115	Psmd2	Tpx2	Ctps1
116	Psme2	Ttr	Ctsa
117	Psmg2	Txnl1	Cwf19l1
118	Ptpn1	Ube2k	Cyba
119	Ptprc	Ube2v1	Cybb
120	Ran	Ubtf	Cyfip1
121	Ranbp1	Uqcrfs1	Cyrib
122	Ranbp10	Vim	Dab2
123	Renbp	Vps16	Daglb
124	Rpl23a	Vps18	Dars1
125	Rps6ka1	Vps35	Dazap1
126	Rrm2	Wdr75	Dbnl
127	Scarb2	Xpot	Dbt
128	Scpep1		Dcaf13
129	Set		Ddb1
130	Sf3b2		Ddx17
131	Sfpq		Ddx21
132	Slc9a6		Ddx39a
133	Smchd1		Ddx39b
134	Snd1		Ddx3x
135	Snx9		Ddx5
136	Stip1		Dhx15
137	Stxbp2		Dhx9
138	Tbl3		Dlat
139	Tfrc		Dld
140	Tomm40		Dlst
141	Ttc27		Dnaja1
142	Tubb4b		Dnajc10
143	Txlna		Dnajc2
144	U2af2		Dnajc7
145	Ubr7		Dnmt1
146	Vapa		Dnmt3a
147	Vcpip1		Dock8
148	Wipi2		Dohh
149	Xpo5		Dync1h1
150	Ybx1		Dync1li1
151			Edc3
152			Eef1g
153			Eepd1
154			Eftud2
155			Eif2a
156			Eif2s2
157			Eif2s3x
158			Eif3a
159			Eif3b
160			Eif3c
161			Eif3f
162			Eif3i
163			Eif4a1
164			Eif4a3
165			Eif4b
166			Eif4e
167			Eif4g1
168			Eif5
169			Elavl1
170			Elmo1
171			Elovl5
172			Elp1
173			Entpd1
174			Erbin
175			Ergic3
176			Erp44
177			Etf1
178			Etfdh
179			Ewsr1
180			FAM120A
181			Farsa
182			Farsb
183			Fbl
184			Fdps
185			Fermt3
186			Fh
187			Flnb
188			Fth1
189			Fus
190			Fyn
191			Gaa
192			Ganab
193			Gars1
194			Gcat
195			Gdi2
196			Gemin5
197			Get3
198			Gfm1
199			Gfpt1
200			Gga2
201			Glrx3
202			Gls
203			Gmip
204			Gmpr2
205			Gmps
206			Gna13
207			Gnai2
208			Gnaq
209			Gnas
210			Got2
211			Gpi
212			Gpnmb
213			Grpel1
214			Grwd1
215			Gspt1
216			Gstm1
217			Gsto1
218			Gusb
219			Gyg1
220			Hadha
221			Hadhb
222			Hccs
223			Hcfc1
224			Hdac1
225			Hdgf
226			Hdlbp
227			Hells
228			Hexa
229			Hgsnat
230			Hk2
231			Hk3
232			Hmgcl
233			Hmgcs1
234			Hnrnpa1
235			Hnrnpab
236			Hnrnph1
237			Hnrnpm
238			Hsd17b12
239			Hsp90aa1
240			Hsp90b1
241			Hspa4
242			Hspa5
243			Hspa8
244			Hspd1
245			Hsph1
246			Iars1
247			Icam2
248			Ide
249			Idh1
250			Idh2
251			Idi1
252			Ifitm3
253			Igbp1
254			Igf2r
255			Igsf8
256			Ilf2
257			Ilk
258			Ipo5
259			Ipo7
260			Iqgap1
261			Irf2bp1
262			Irgm1
263			Isyna1
264			Itga4
265			Itgb2
266			Itpa
267			Ivd
268			Jak1
269			Kars1
270			Khsrp
271			Kiaa2013
272			Kpna1
273			Kpna2
274			Kpnb1
275			Lap3
276			Larp1
277			Larp4
278			Lars1
279			Lat2
280			Lbr
281			Lgals3
282			Lgmn
283			Lig1
284			Limd1
285			Lmna
286			Lnpep
287			Lonp1
288			Lpl
289			Lrpprc
290			Lsg1
291			Lta4h
292			Ly9
293			Lyn
294			Manf
295			Mars1
296			Mat2a
297			Mcm2
298			Mcm4
299			Mcm5
300			Mcm6
301			Mcmbp
302			Mcoln3
303			Mdh1
304			Me2
305			Memo1
306			Mif
307			Mlec
308			Mpp1
309			Mrc1
310			Msn
311			Mtap
312			Mtdh
313			Mthfd1l
314			Mtnd1
315			Myadm
316			Mybbp1a
317			Myg1
318			Myh9
319			Myof
320			Naa15
321			Nampt
322			Nans
323			Nars1
324			Ncaph
325			Nceh1
326			Ncf2
327			Nckap1l
328			Ncstn
329			Ndc1
330			Ndufa10
331			Ndufa4
332			Ndufs1
333			Ndufs2
334			Ndufv1
335			Niban1
336			Niban2
337			Nit2
338			Nme1
339			Nme2
340			Nmral1
341			Nmt1
342			Nol11
343			Nol6
344			Nono
345			Nop56
346			Nosip
347			Npc1
348			Npepl1
349			Nploc4
350			Nrdc
351			Nt5dc2
352			Nubp1
353			Nubp2
354			Nup153
355			Nup210
356			Nup43
357			Nup50
358			Nup88
359			Nutf2
360			Nvl
361			Nxf1
362			Oat
363			Ogdh
364			Ogt
365			Ola1
366			Otub1
367			Otud4
368			P2rx7
369			Pa2g4
370			Pabpc1
371			Pabpc4
372			Pacc1
373			Paics
374			Park7
375			Pcbp2
376			Pck2
377			Pcyt2
378			Pdcd2
379			Pde12
380			Pdha1
381			Pdhb
382			Pdhx
383			Pdia4
384			Pdia6
385			Pdlim5
386			Pebp1
387			Pes1
388			Pfkp
389			Pfn1
390			Pgam1
391			Pgm1
392			Phb1
393			Phgdh
394			Pi4k2a
395			Pigt
396			Pitpna
397			Pitrm1
398			Pla2g4a
399			Plcg2
400			Plec
401			Plek
402			Pls3
403			Plscr1
404			Plscr3
405			Plxnb2
406			Pmpca
407			Pold1
408			Pop1
409			Ppa1
410			Ppat
411			Ppid
412			Ppig
413			Ppp5c
414			Ppt1
415			Prdx1
416			Prdx2
417			Prkar1a
418			Prkcsh
419			Prmt1
420			Prmt5
421			Prmt7
422			Prpf40a
423			Prpf6
424			Prpf8
425			Psat1
426			Psma1
427			Psma3
428			Psma5
429			Psma7
430			Psmb1
431			Psmb3
432			Psmb7
433			Psmc1
434			Psmc2
435			Psmc3
436			Psmc4
437			Psmd1
438			Psmd11
439			Psmd13
440			Ptpn6
441			Q91V76
442			Qars1
443			Rae1
444			Ranbp3
445			Rangap1
446			Rap2b
447			Rap2c
448			Rars1
449			Rbbp4
450			Rbm25
451			Rcc2
452			Rhoa
453			Rnaseh2a
454			Rnf113a2
455			Rnf114
456			Rnh1
457			Rnpep
458			Rock2
459			Rp2
460			Rpa1
461			Rpl10
462			Rpl11
463			Rpl13
464			Rpl13a
465			Rpl14
466			Rpl15
467			Rpl18a
468			Rpl21
469			Rpl27
470			Rpl27a
471			Rpl3
472			Rpl4
473			Rpl5
474			Rpl6
475			Rpl7a
476			Rpl8
477			Rplp0
478			Rpn1
479			Rpn2
480			Rps11
481			Rps16
482			Rps18-ps6
483			Rps23
484			Rps3a
485			Rps4x
486			Rps5
487			Rps6
488			Rps8
489			Rpsa
490			Rrbp1
491			Rtcb
492			RTRAF
493			Ruvbl1
494			Ruvbl2
495			Rxylt1
496			S100a6
497			Samhd1
498			Sars1
499			Scamp2
500			Scamp3
501			Scamp4
502			Scarb1
503			Scp2
504			Sdcbp
505			Sdha
506			Sdhb
507			Sec13
508			Sec23b
509			Sec23ip
510			Sec24c
511			Sec61a1
512			Serbp1
513			Serpinb6
514			Sf3a3
515			Sf3b3
516			Sgpl1
517			Sgta
518			Sh3pxd2b
519			Shmt1
520			Shmt2
521			Slc1a5
522			Slc23a2
523			Slc25a11
524			Slc25a3
525			Slc25a4
526			Slc25a5
527			Slc35b2
528			Slc38a2
529			Slc39a6
530			Slc43a2
531			Slc7a1
532			Slco4a1
533			Smarcc1
534			Smpdl3b
535			Snrnp200
536			Snrnp40
537			Snx3
538			Snx5
539			Soat1
540			Spred1
541			Spryd7
542			Sqstm1
543			Srgap2
544			Srm
545			Srp68
546			Srpk1
547			Srrt
548			Srsf3
549			Srsf5
550			Srsf6
551			Ssb
552			St13
553			Stag2
554			Steap3
555			Stom
556			Strap
557			Stx7
558			Supt16h
559			Syk
560			Syncrip
561			Taf15
562			Tagln2
563			Taldo1
564			Tardbp
565			Tars1
566			Tcirg1
567			Tcof1
568			Tes
569			Thoc6
570			Tln1
571			Tlr2
572			Tm9sf2
573			Tm9sf3
574			Tm9sf4
575			Tmem168
576			Tmem214
577			Tmem222
578			Tmem38b
579			Tmpo
580			Tmx1
581			Tmx3
582			Tnpo1
583			Tns3
584			Tomm70
585			Top1
586			Tpi1
587			Tpp1
588			Tpp2
589			Tpt1
590			Trap1
591			Trappc3
592			Trip12
593			Trmt2a
594			Trpv2
595			Tspan4
596			Tsr1
597			Ttll12
598			Ttll4
599			Tubb6
600			Tufm
601			Txn
602			Txndc5
603			Txnrd1
604			U2af1
605			U2surp
606			Uap1l1
607			Uba1
608			Uba2
609			Ubap2
610			Ubap2l
611			Ube2l3
612			Ube2n
613			Ugt1a7
614			Uhrf1
615			Unc93b1
616			Upf1
617			Uqcc2
618			Uqcrc1
619			Uqcrc2
620			Usp14
621			Usp15
622			Usp19
623			Usp4
624			Usp5
625			Usp7
626			Utp4
627			Vamp7
628			Vars1
629			Vav1
630			Vdac2
631			Vdac3
632			Vps29
633			Vps4b
634			Vwa5a
635			Wars1
636			Was
637			Wasf2
638			Wdr1
639			Wdr12
640			Wdr3
641			Wdr91
642			Xpnpep1
643			Xpo1
644			Xrn2
645			Ywhab
646			Ywhae
647			Ywhag
648			Ywhaz
649			Zc3h15
650			Zcchc8
651			Zdhhc13
652			Zdhhc17
653			Zfp36l2
654			Znf330
655			Zpr1

## Sheet: Fig. 7. GluC
No.	WT exclusive	LPS exclusive	Common
1	Abcf2	Aak1	Aars1
2	Acadl	Abhd14b	Abce1
3	Aco2	Acads	Abcf1
4	Acsl4	Acap2	Abitram
5	Actr2	Acbd5	Acaa1a
6	Adar	Acp2	Acaa2
7	Adprh	Acsl1	Acadm
8	Adprs	Acsl3	Acadvl
9	Ahnak	Adam17	Acat1
10	Ahsa1	Ado	Acat2
11	Akap10	Aip	Acbd3
12	Alcam	Anp32a	Acin1
13	Aldh16a1	Antxr1	Acly
14	Anpep	Anxa6	Acot7
15	Armc6	Ap1b1	Actc1
16	Arpc5l	Api5	Actn1
17	Atp2a2	Arhgap25	Actn4
18	Atp5f1b	Atp13a1	Actr3
19	Atp6v1a	Atp5f1c	Adgre1
20	Atp6v1b2	Atxn3	Adh5
21	Atp6v1g1	Aup1	Adpgk
22	Atp6v1h	Bag3	Adrm1b
23	Baz2a	Bbx	Adsl
24	Bcap31	Bpnt1	Adss2
25	Bzw2	Bub1b	Agps
26	Canx	Camk2d	Ahctf1
27	Capza2	Casp9	Ahcy
28	Card9	Cbl	Aimp1
29	Ccnb1	Cbx3	Aimp2
30	Ccny	Cers2	Ak2
31	Ccs	Clpb	Akap1
32	Cct4	Crlf3	Akap8
33	Cd36	Cstf1	Akr1a1
34	Cdk18	Cuta	Akr1b1
35	Cds2	Ddx27	Akr1b8
36	Clpx	Desi2	Akr1c13
37	Cltc	Dnaja2	Aldh18a1
38	Copg1	Edc3	Aldh3b1
39	Coro7	Eftud2	Aldh6a1
40	Cs	Eif3f	Aldh9a1
41	Dffa	Eps15	Aldoc
42	Dgkz	Ergic1	Amdhd2
43	Diaph1	Exosc5	Ampd2
44	Dync1h1	Fdps	Ankfy1
45	Eif3h	Fermt3	Anln
46	Eif4a3	Flrt2	Ano6
47	Ezh2	Fyb1	Anp32b
48	FAM120A	Gclm	Anp32e
49	Farsa	Gcn1	Anxa1
50	Fhl3	Gemin5	Anxa11
51	Flnc	Glg1	Anxa2
52	Fmnl1	Gopc	Anxa3
53	Gars1	Gorasp2	Anxa5
54	Gart	Gstp1	Anxa7
55	Gclc	Gtse1	Ap1ar
56	Get3	H1-3	Ap2b1
57	Gga2	H2ac11	Apbb1ip
58	Gmds	Hexb	Apeh
59	Gmps	Hgsnat	Apex1
60	Gpd1l	Hnrnpr	Arcn1
61	Gpd2	Ikzf1	Arhgap17
62	Gphn	Impdh2	Arhgap30
63	Grb2	Itpk1	Arhgap45
64	Gtf2i	Jmjd1c	Arhgdia
65	Gtpbp1	Knop1	Arhgdib
66	Haus7	Kpna1	Arhgef1
67	Heatr3	Lgmn	Arhgef2
68	Hmgcl	Lig3	Arhgef6
69	Hnrnpa3	Limd2	Arhgef7
70	Hsd17b12	Lims1	Arpc3
71	Hsd17b4	Ltv1	Asns
72	Hspa9	Luc7l2	Asph
73	Iars1	Ly9	Asrgl1
74	Iars2	Mapk3	Ass1
75	Idi1	Mat2a	Atad1
76	Ifitm3	Mcat	Atad3a
77	Impa1	Mindy1	Atg3
78	Iqgap1	Mki67	Atic
79	Iscu	Mrpl32	Atp1a1
80	Jak1	Napg	Atp1a3
81	Khsrp	Ncf1	Atp1b3
82	Klc1	Nckap5l	Atp5pd
83	Kri1	Ndufs3	Atp5po
84	Larp4	Ndufs8	Atp6v0a1
85	Lat2	Ndufv2	Atp6v0d1
86	Lhpp	Nfatc2	Atp6v1c1
87	Lrrc1	Nit2	Atp6v1e1
88	Lsg1	Nme1	Atrx
89	Mak16	Nol11	Atxn2l
90	Me2	Nop14	B4galnt1
91	Mfap3	Nsd2	B4gat1
92	Msh2	Nup155	Babam1
93	Mtpn	Nup210	Bag2
94	Myo5a	Otud6b	Bag6
95	Naa25	P2rx7	Baz1b
96	Ncaph	Papss1	Bcas2
97	Ndrg2	Park7	Bcat1
98	Ndufa10	Pbxip1	Bcat2
99	Neo1	Phf3	Bclaf1
100	Nln	Pi4k2b	Bin2
101	Nme2	Pkn1	Birc6
102	Noc4l	Pla2g4a	Blmh
103	Nol6	Pnp	Blvra
104	Nop2	Ppm1g	Bod1l
105	Nrdc	Ppp1r12c	C1qbp
106	Nrp2	Ppp2cb	Cad
107	Numa1	Ppp4r2	Calhm2
108	Nup93	Ppp6r3	Calr
109	Nxf1	Prep	Cand1
110	Oga	Prmt5	Capg
111	Oxct1	Prmt7	Caprin1
112	Pabpc1	Prpf8	Capzb
113	Pacc1	Psmc3	Cars1
114	Pcm1	Psmd1	Casp1
115	Pfdn2	Psmd8	Cat
116	Pfkl	Psmf1	Cc2d1b
117	Pfkp	Psmg1	Ccdc117
118	Pls3	Pycr2	Ccdc22
119	Pnpt1	Rbm26	Ccdc50
120	Pom121	Rfx1	Ccdc86
121	Ppfibp1	Rif1	Ccdc88b
122	Ppp1cb	Ripk1	Ccdc93
123	Ppp3ca	Rpl7a	Cct3
124	Ppt1	Rpp30	Cct7
125	Prkar1a	Rps12	Cct8
126	Prpf6	Rps8	Cd180
127	Psap	Scaf11	Cd72
128	Psma6	Scly	Cd74
129	Pum3	Sdcbp	Cdc34
130	Qki	Sh3gl1	Cdc42
131	R3hcc1l	Slc8a1	Cdc5l
132	Rab11fip5	Slirp	Cebpz
133	Rad21	Slk	Cep55
134	Raly	Sltm	Cfl1
135	Rars1	Smndc1	Chaf1a
136	Raver1	Smu1	Chd4
137	Rbm39	Snrpd3	Cherp
138	Rbpj	Spred1	Chordc1
139	Rnf213	Stard3nl	Ciapin1
140	Rnh1	Stk4	Cip2a
141	Rock2	Tars2	Ckap4
142	Rpa1	Tbcc	Ckb
143	Rpl31	Tcea1	Clcc1
144	Rpl36	Tm9sf2	Clec10a
145	Rras	Tm9sf4	Clec4e
146	Rrm1	Tmod3	Clic1
147	Sdha	Tnpo1	Clic4
148	Septin7	Tns3	Clip1
149	Sfxn1	Traf2	Cluh
150	Sil1	Trim47	Cmpk1
151	Slc30a1	Trmt1l	Cndp2
152	Slc39a6	Ube2i	Colec12
153	Slc4a7	Ufc1	Colgalt1
154	Snd1	Unk	Commd8
155	Snrnp200	Upf2	Copa
156	Spdl1	Vamp3	Copb1
157	Srp68	Vasp	Copb2
158	Srsf1	Vbp1	Cope
159	Srsf3	Vps29	Cops4
160	Srsf9	Znf598	Coro1b
161	Suclg1		Coro1c
162	Suz12		Cotl1
163	Syncrip		Cpne1
164	Taco1		Cpsf6
165	Tbc1d5		Csde1
166	Tbce		Csf2ra
167	Tbl2		Csk
168	Tes		Csnk1g3
169	Thop1		Cstb
170	Tkt		Ctbp2
171	Tor1aip1		Ctdp1
172	Tor1aip2		Ctnnd1
173	Tpp1		Ctps1
174	Tpt1		Ctsc
175	Trap1		Ctsd
176	Trappc3		Ctss
177	Trmt6		Ctsz
178	Tut1		Ctu2
179	Ube2g2		Cuedc2
180	Ube2l3		Custos
181	Ubr2		Cwf19l1
182	Uchl1		Cybb
183	Utp14a		Cyrib
184	Vav1		Dars1
185	Vps4b		Dazap1
186	Vta1		Dbnl
187	Wdr12		Dbt
188	Wdr33		Dctn1
189	Wdr73		Dctn2
190	Wdr75		Dctn4
191	Xrn1		Ddb1
192	Zc3h4		Ddt
193			Ddx1
194			Ddx17
195			Ddx19a
196			Ddx20
197			Ddx21
198			Ddx23
199			Ddx3x
200			Ddx46
201			Ddx5
202			Denr
203			Dglucy
204			Dhx15
205			Dhx9
206			Dis3
207			Dlat
208			Dld
209			Dlgap5
210			Dlst
211			Dnaja1
212			Dnajc2
213			Dnajc5
214			Dnajc7
215			Dnm1l
216			Dnmt1
217			Dnmt3a
218			Dnpep
219			Dnttip2
220			Dock8
221			Dohh
222			Dph2
223			Dpysl2
224			Dstn
225			Dus3l
226			Dusp3
227			Dut
228			Dync1i2
229			Echs1
230			Edc4
231			Eea1
232			Eef1a1
233			Eef1b
234			Eef1d
235			Eef1g
236			Eepd1
237			Efl1
238			Efr3a
239			Ehmt1
240			Eif2a
241			Eif2b4
242			Eif2s1
243			Eif2s2
244			Eif2s3x
245			Eif3a
246			Eif3b
247			Eif3c
248			Eif3d
249			Eif3i
250			Eif3l
251			Eif4a1
252			Eif4e
253			Eif5
254			Eif5b
255			Elac2
256			Elmo1
257			Emb
258			Emc8
259			Eml4
260			Eno3
261			Enoph1
262			Entpd1
263			Epb41l2
264			Erbin
265			Ergic3
266			Erh
267			Erp29
268			Erp44
269			Esd
270			Etf1
271			Etfa
272			Etfb
273			Exosc1
274			Exosc10
275			Fabp5
276			Fam177a1
277			Fam98b
278			Farsb
279			Fen1
280			Fes
281			Fh
282			Fhod1
283			Fkbp15
284			Fkbp1a
285			Fkbp4
286			Fkbp8
287			Fkrp
288			Flnb
289			Flot1
290			Flot2
291			Fnbp1
292			Fth1
293			Ftl1
294			Fto
295			Ftsj3
296			Fubp1
297			Fubp3
298			Fus
299			Fxr1
300			G3bp1
301			G6pdx
302			Gaa
303			Gak
304			Galk1
305			Galk2
306			Ganab
307			Gapvd1
308			Gatd3
309			Gatm
310			Gdi2
311			Gfm1
312			Gfpt1
313			Git1
314			Git2
315			Glod4
316			Glrx
317			Glrx3
318			Gls
319			Gmip
320			Gmpr
321			Gna13
322			Gnai2
323			Gnaq
324			Gnas
325			Gnl3
326			Gnptab
327			Golga2
328			Golga7
329			Golgb1
330			Golim4
331			Got2
332			Gpi
333			Gpr108
334			Gps1
335			Grwd1
336			Gsn
337			Gspt1
338			Gsto1
339			Gtpbp4
340			Gusb
341			Gyg1
342			H1-2
343			H1-4
344			H1-5
345			H4c1
346			Hadh
347			Hadha
348			Hadhb
349			Hagh
350			Hars1
351			Haus6
352			Hcfc1
353			Hcls1
354			Hdgf
355			Hdlbp
356			Hexa
357			Hgs
358			Hint1
359			Hip1
360			Hk2
361			Hk3
362			Hmbs
363			Hmgb1
364			Hmgb2
365			Hmgcs1
366			Hmmr
367			Hmox2
368			Hnrnpa0
369			Hnrnpa1
370			Hnrnpa2b1
371			Hnrnpab
372			Hnrnpd
373			Hnrnpf
374			Hnrnph1
375			Hnrnph2
376			Hnrnpk
377			Hnrnpl
378			Hnrnpu
379			Hnrnpul2
380			Hspa14
381			Hspa4
382			Hspa5
383			Hsph1
384			Htatsf1
385			Huwe1
386			Hyou1
387			Icam1
388			Ide
389			Idh1
390			Idh2
391			Idh3a
392			Idh3b
393			Ifi207
394			Igbp1
395			Igf2bp3
396			Igf2r
397			Igsf8
398			Ik
399			Ikbkg
400			Ilf2
401			Ilf3
402			Immt
403			Incenp
404			Inf2
405			Inpp5d
406			Inppl1
407			Ipo5
408			Ipo7
409			Ipo9
410			Irf2bp1
411			Irf2bp2
412			Irf2bpl
413			Irgm1
414			Isyna1
415			Itga4
416			Itga6
417			Itgam
418			Itgb1
419			Itgb2
420			Itm2b
421			Itpa
422			Kars1
423			Kdm5c
424			Khdrbs1
425			Kidins220
426			Kif11
427			Kif2a
428			Kif2c
429			Kif5b
430			Kpna2
431			Kpnb1
432			Lair1
433			Lap3
434			Laptm4a
435			Larp1
436			Larp4b
437			Larp7
438			Lars1
439			Lasp1
440			Lbr
441			Lcp1
442			Ldha
443			Lgals1
444			Lgals3
445			Lig1
446			Lima1
447			Limd1
448			Llph
449			Lman1
450			Lmnb1
451			Lnpep
452			Lonp1
453			Lpxn
454			Lrch3
455			Lrch4
456			Lrpprc
457			Lrrc47
458			Lrrc59
459			Lrrfip1
460			Lsm12
461			Lsm14a
462			Luc7l
463			Luc7l3
464			Lyn
465			Macf1
466			Man1b1
467			Manf
468			Map1s
469			Map2k1
470			Map4
471			Map7d1
472			Mapk1
473			Mapkapk2
474			Mapre1
475			Mars1
476			Mat2b
477			Matr3
478			Mcm2
479			Mcm3
480			Mcm4
481			Mcm5
482			Mcm6
483			Mcm7
484			Mcmbp
485			Mdc1
486			Mdh1
487			Mdh2
488			Memo1
489			Metap1
490			Mlec
491			Mogs
492			Mpp1
493			Mri1
494			Mrpl46
495			Msh6
496			Msn
497			Mtap
498			Mtdh
499			Mthfd1
500			Mthfd1l
501			Mtrex
502			Mvp
503			Mybbp1a
504			Myg1
505			Myof
506			Naa15
507			Naca
508			Nagpa
509			Nampt
510			Nans
511			Nap1l4
512			Napa
513			Nars1
514			Nat10
515			Nceh1
516			Ncf2
517			Ncstn
518			Ndufb9
519			Ndufs1
520			Ndufs2
521			Ndufv1
522			Nfs1
523			Nherf1
524			Niban1
525			Niban2
526			Nisch
527			Nmt1
528			Nob1
529			Nol10
530			Nol8
531			Nono
532			Nop56
533			Nop58
534			Nosip
535			Npc1
536			Npepl1
537			Nploc4
538			Npm1
539			Nrbp1
540			Nrp1
541			Nsf
542			Nsun2
543			Nt5c
544			Nub1
545			Nubp2
546			Nudcd1
547			Nudcd2
548			Nudt5
549			Nup153
550			Nup214
551			Nup43
552			Nup50
553			Nup88
554			Nup98
555			Nvl
556			Oat
557			Ogdh
558			Ogfr
559			Ogt
560			Ola1
561			Ostf1
562			Otub1
563			Otud4
564			Oxsm
565			Oxsr1
566			Pa2g4
567			Pabpc4
568			Pacsin2
569			Pag1
570			Paics
571			Pak2
572			Pals2
573			Parp1
574			Pcbp1
575			Pcbp2
576			Pck2
577			Pcna
578			Pdcd11
579			Pdcd2
580			Pdcd6ip
581			Pde12
582			Pdha1
583			Pdhb
584			Pdhx
585			Pdia5
586			Pdia6
587			Pds5a
588			Pdxdc1
589			Pdxk
590			Pepd
591			Pes1
592			Pfas
593			Pfdn4
594			Pgd
595			Pgls
596			Pgm1
597			Phax
598			Phb1
599			Phgdh
600			Pi4k2a
601			Pitpna
602			Pitrm1
603			Plec
604			Plek
605			Plekho2
606			Plin3
607			Plscr3
608			Plxnb2
609			Pmpca
610			Pmpcb
611			Pnn
612			Polr2c
613			Pop1
614			Por
615			Ppa1
616			Ppa2
617			Ppid
618			Ppie
619			Ppig
620			Ppp1ca
621			Ppp1cc
622			Ppp1r18
623			Ppp2r1a
624			Ppp5c
625			Prdx2
626			Prdx4
627			Prkcd
628			Prpf19
629			Prpf3
630			Prpf31
631			Prpf4
632			Prpf40a
633			Prrc2c
634			Psat1
635			Psma2
636			Psma3
637			Psma4
638			Psma5
639			Psma7
640			Psmb6
641			Psmb7
642			Psmc1
643			Psmc2
644			Psmc4
645			Psmc5
646			Psmc6
647			Psmd10
648			Psmd11
649			Psmd12
650			Psmd14
651			Psmd2
652			Psmd4
653			Psmd5
654			Psmd9
655			Psme1
656			Psme2
657			Psme3
658			Ptges3
659			Ptpn1
660			Ptpn11
661			Ptpn23
662			Ptpn6
663			Ptprc
664			Pxn
665			Pycr3
666			Q91V76
667			Qars1
668			Rab14
669			Rab3gap1
670			Rab3il1
671			Rac1
672			Rad50
673			Rae1
674			Ran
675			Ranbp1
676			Ranbp2
677			Ranbp3
678			Ranbp9
679			Rangap1
680			Rap1gds1
681			Rap2b
682			Rap2c
683			Rasa1
684			Rbbp4
685			Rbbp6
686			Rbbp7
687			Rbm25
688			Rbm27
689			Rcc1
690			Rcc2
691			Rell1
692			Rexo2
693			Rfc1
694			Rfc4
695			Rftn1
696			Rhoa
697			Riox1
698			Ripk3
699			Rnf2
700			Rnf20
701			Rnf40
702			Rnmt
703			Rnpep
704			Rp2
705			Rpa2
706			Rpl10a
707			Rpl11
708			Rpl12
709			Rpl17
710			Rpl21
711			Rpl3
712			Rpl4
713			Rpl6
714			Rpl7
715			Rplp0
716			Rpn1
717			Rpn2
718			Rprd1b
719			Rps11
720			Rps2
721			Rps20
722			Rps3
723			Rps3a
724			Rps5
725			Rps6
726			Rps7
727			Rpsa
728			Rrbp1
729			Rsf1
730			Rsl1d1
731			Rtcb
732			Rtf2
733			Rtn4
734			RTRAF
735			Rufy1
736			Ruvbl1
737			Ruvbl2
738			S100a4
739			S100a6
740			Sae1
741			Safb
742			Safb2
743			Samhd1
744			Sars1
745			Sart1
746			Sart3
747			Scamp1
748			Scarb2
749			Sco1
750			Scp2
751			Scpep1
752			Scrib
753			Sdad1
754			Sdf2l1
755			Sec16a
756			Sec23ip
757			Sema4d
758			Sephs1
759			Septin11
760			Serbp1
761			Serpinb6
762			Set
763			Sf1
764			Sf3a3
765			Sf3b1
766			Sf3b2
767			Sf3b3
768			Sfpq
769			Sgta
770			Sh3bgrl
771			Sh3bgrl3
772			Sh3glb1
773			Sh3glb2
774			Sh3pxd2b
775			Shmt1
776			Shmt2
777			Shtn1
778			Skic2
779			Slc16a3
780			Slc1a5
781			Slc39a10
782			Slc3a2
783			Slc4a1ap
784			Slc9a6
785			Smarca5
786			Smarcc1
787			Smarcc2
788			Smc1a
789			Smc2
790			Smc3
791			Smc4
792			Smchd1
793			Sms
794			Smyd5
795			Snap23
796			Snrnp70
797			Snrpa1
798			Snu13
799			Snw1
800			Snx1
801			Snx12
802			Snx2
803			Snx27
804			Snx3
805			Snx5
806			Snx6
807			Son
808			Sord
809			Sp1
810			Specc1
811			Sqle
812			Sqstm1
813			Srgap2
814			Srm
815			Srpk1
816			Srrm1
817			Srrm2
818			Srrt
819			Srsf5
820			Srsf7
821			Ssb
822			Ssrp1
823			St13
824			Stam2
825			Stambp
826			Stau1
827			Stom
828			Stub1
829			Stx12
830			Stx6
831			Stx7
832			Stx8
833			Stxbp1
834			Stxbp2
835			Stxbp5
836			Suclg2
837			Sugt1
838			Supt16h
839			Syk
840			Syne3
841			Tagln2
842			Taldo1
843			Tanc1
844			Tapt1
845			Tardbp
846			Tars1
847			Tbcb
848			Tcirg1
849			Tcof1
850			Tcp1
851			Tfrc
852			Thoc2
853			Thoc6
854			Thrap3
855			Tigar
856			Tlr2
857			Tlr7
858			Tm9sf3
859			Tmpo
860			Tmx1
861			Tmx3
862			Tomm34
863			Tomm70
864			Top1
865			Tpi1
866			Tpm3-rs7
867			Tpm4
868			Tpp2
869			Tpr
870			Tpx2
871			Tradd
872			Trappc8
873			Trim25
874			Trim32
875			Trim33
876			Trim56
877			Trmt1
878			Trmt112
879			Trmt2a
880			Tsfm
881			Ttc1
882			Ttf2
883			Ttll12
884			Twf2
885			Txlna
886			Txndc17
887			Txndc5
888			Txnl1
889			Txnrd1
890			Txnrd2
891			Uap1l1
892			Uba1
893			Uba2
894			Uba3
895			Uba6
896			Ube2c
897			Ube2g1
898			Ube2k
899			Ube2m
900			Ube2n
901			Ube2o
902			Ube2r2
903			Ube2v1
904			Ubr7
905			Ubtf
906			Ubxn4
907			Ubxn7
908			Uchl3
909			Ugt1a7
910			Uhrf1
911			Uhrf2
912			Umps
913			Upf1
914			Uqcc2
915			Uqcrc1
916			Uso1
917			Usp14
918			Usp15
919			Usp19
920			Usp4
921			Usp5
922			Usp8
923			Vamp7
924			Vapb
925			Vars1
926			Vat1
927			Vcpip1
928			Vdac1
929			Vdac2
930			Vrk1
931			Vwa5a
932			Wapl
933			Wars1
934			Was
935			Wasf2
936			Washc2
937			Wdr1
938			Wdr43
939			Wnk1
940			Xpnpep1
941			Yars1
942			Ybx1
943			Ywhab
944			Ywhae
945			Ywhag
946			Ywhaq
947			Yy1
948			Zc3h11a
949			Zc3h14
950			Zc3h15
951			Zc3h18
952			Zc3hav1
953			Zcchc8
954			Zdhhc5
955			Zeb2
956			Zfand5
957			Zfand6
958			Zmat2
959			Znf638
960			Znfx1
961			Znhit2
962			Znrd2
963			Zpr1
964			Zw10
965			Zyx
