# Supplementary material for: Proteome‐Wide Analysis of Palmitoylated Proteins in Macrophages Reveals Novel Insights Into Early Immune Signaling
Source: Proteomics. 2025 Dec 28;26(8):69–80. doi: 10.1002/pmic.70100 (PMC13419279; doi:10.1002/pmic.70100)
Supplement: Supplementary file 1 — Supporting File 1: pmic70100‐sup‐0001‐Tables.zip. [file PMIC-26--s002.zip › resubmission/iBMDM_Palmitoylation_Proteomics_Supporting_Information_Tables_HK_Updated.xlsx]

## Sheet: Comprehensive_Result
UniProt_AC	Gene_Name	iBMDM_Palmitoylation_Proteomics_Detection	1_Trypsin_LPS	1_Trypsin_WT	2_AspN_LPS	2_AspN_WT	3_Chymostrypsin_LPS	3_Chymotrypsin_WT	4_GluC_LPS	4_GluC_WT	SwissPalm_Immune_Mouse	SwissPalm_Total_Mouse
Q62523	Zyx	1	0	0	0	0	0	0	1	1	0	1
O54692	Zw10	1	1	1	0	0	0	0	1	1	0	1
Q62384	Zpr1	1	0	0	0	1	1	1	1	1	0	1
P56873	Znrd2	1	0	0	0	0	0	0	1	1	0	1
Q9QY66	Znhit2	1	0	1	0	0	0	0	1	1	0	0
Q8VEH6	Zng1	1	1	1	0	0	0	0	0	0	0	1
Q8R151	Znfx1	1	1	1	0	0	0	0	1	1	1	1
Q61464	Znf638	1	0	0	0	0	0	0	1	1	1	1
Q80YR4	Znf598	1	0	0	0	0	0	0	1	0	0	1
Q8BHZ4	Znf592	1	1	0	0	0	0	0	0	0	0	0
Q922H9	Znf330	1	0	1	1	1	1	1	0	0	1	1
Q9CU65	Zmym2	1	0	1	0	0	0	0	0	0	0	1
Q80W54	Zmpste24	1	1	1	0	0	0	0	0	0	1	1
Q9CPW7	Zmat2	1	0	0	0	0	0	0	1	1	0	0
Q80U44	Zfyve16	1	0	1	0	0	0	0	0	0	0	1
Q6NV66	Zfp646	1	1	0	0	0	0	0	0	0	0	1
Q3U0X6	Zfp217	1	0	1	0	0	0	0	0	0	0	0
P23949	Zfp36l2	1	0	0	0	0	1	1	0	0	0	0
B2RT41	Zfc3h1	1	1	1	0	0	0	0	0	0	0	0
Q9DCH6	Zfand6	1	0	0	0	0	0	0	1	1	0	1
O88878	Zfand5	1	0	0	0	0	0	0	1	1	0	1
Q9R0G7	Zeb2	1	1	0	0	0	0	0	1	1	1	1
Q9D270	Zdhhc21	1	1	1	0	0	0	0	0	0	1	1
Q5Y5T1	Zdhhc20	1	1	1	0	0	0	0	0	0	1	1
Q80TN5	Zdhhc17	1	1	1	0	0	1	1	0	0	1	1
Q9CWU2	Zdhhc13	1	1	1	1	1	1	1	0	0	1	1
Q9CPV7	Zdhhc6	1	1	1	0	0	0	0	0	0	1	1
Q8VDZ4	Zdhhc5	1	1	1	0	0	0	0	1	1	1	1
Q8R173	Zdhhc3	1	1	1	0	0	0	0	0	0	1	1
Q9CYA6	Zcchc8	1	0	0	0	0	1	1	1	1	0	1
Q80YV2	Zc3hc1	1	0	1	0	0	0	0	0	0	0	0
Q3UPF5	Zc3hav1	1	1	1	0	0	0	0	1	1	1	1
Q0P678	Zc3h18	1	0	0	0	0	0	0	1	1	0	0
Q3TIV5	Zc3h15	1	0	0	0	0	1	1	1	1	0	1
Q8BJ05	Zc3h14	1	0	0	1	1	0	0	1	1	0	1
Q6NZF1	Zc3h11a	1	0	0	0	0	0	0	1	1	1	1
Q6ZPZ3	Zc3h4	1	0	0	0	0	0	0	0	1	1	1
Q00899	Yy1	1	0	1	0	0	0	0	1	1	0	1
P63101	Ywhaz	1	0	0	0	0	1	1	0	0	1	1
P68254	Ywhaq	1	0	0	1	0	0	0	1	1	1	1
P61982	Ywhag	1	0	0	1	1	1	1	1	1	1	1
P62259	Ywhae	1	0	0	1	1	1	1	1	1	1	1
Q9CQV8	Ywhab	1	0	1	1	1	1	1	1	1	1	1
Q8BR70	Yipf6	1	0	1	0	0	0	0	0	0	0	0
Q9EQQ2	Yipf5	1	1	0	0	0	0	0	0	0	0	1
Q3UDR8	Yipf3	1	1	1	0	0	0	0	0	0	0	1
Q9CX30	Yif1b	1	1	0	0	0	0	0	0	0	0	0
P62960	Ybx1	1	0	0	1	1	0	1	1	1	1	1
Q8BYL4	Yars2	1	1	1	0	0	0	0	0	0	0	0
Q91WQ3	Yars1	1	0	0	1	1	0	0	1	1	1	1
Q811B1	Xylt1	1	1	1	0	0	0	0	0	0	0	1
Q3U4G3	Xxylt1	1	1	1	0	0	0	0	0	0	0	1
Q9DBR1	Xrn2	1	0	0	0	1	1	1	0	0	1	1
P97789	Xrn1	1	1	0	0	0	0	0	0	1	1	1
Q9CRT8	Xpot	1	0	1	0	0	1	0	0	0	1	1
Q9EPK7	Xpo7	1	0	1	0	0	0	0	0	0	0	1
Q924C1	Xpo5	1	1	1	0	0	0	1	0	0	0	1
Q6P5F9	Xpo1	1	1	0	0	0	1	1	0	0	1	1
Q6P1B1	Xpnpep1	1	0	0	1	1	1	1	1	1	1	1
Q9DCD2	Xab2	1	0	1	0	0	0	0	0	0	0	0
P83741	Wnk1	1	1	1	0	0	0	0	1	1	0	1
Q80W47	Wipi2	1	0	0	0	0	0	1	0	0	0	1
Q7TMQ7	Wdr91	1	0	0	0	0	1	1	0	0	0	1
Q3U821	Wdr75	1	0	0	0	0	1	0	0	1	0	1
Q9CWR1	Wdr73	1	0	0	0	0	0	0	0	1	0	0
Q3U3T8	Wdr62	1	0	1	0	0	0	0	0	0	0	0
Q6ZQL4	Wdr43	1	1	0	0	0	1	1	1	1	1	1
Q3TAQ9	Wdr36	1	1	0	0	0	0	0	0	0	0	0
Q8K4P0	Wdr33	1	0	0	0	0	0	0	0	1	0	0
Q4VBE8	Wdr18	1	1	0	0	0	0	0	0	0	0	1
Q9JJA4	Wdr12	1	0	0	0	0	1	1	1	1	0	0
Q920I9	Wdr7	1	0	1	0	0	0	0	0	0	0	1
Q8BHB4	Wdr3	1	0	0	0	0	1	1	0	0	1	1
O88342	Wdr1	1	0	0	1	1	1	1	1	1	1	1
Q8C2E7	Washc5	1	1	0	0	0	0	0	0	0	0	1
Q3UMB9	Washc4	1	1	1	0	0	0	0	0	0	0	1
Q6PGL7	Washc2	1	1	1	0	1	0	0	1	1	0	0
Q8BH43	Wasf2	1	0	0	0	0	1	1	1	1	0	0
P70315	Was	1	0	0	0	0	1	1	1	1	0	0
P32921	Wars1	1	0	0	0	0	1	1	1	1	1	1
Q65Z40	Wapl	1	0	0	0	0	0	0	1	1	1	1
Q8CC88	Vwa8	1	0	1	0	0	0	0	0	0	0	1
Q99KC8	Vwa5a	1	0	0	0	0	1	1	1	1	1	1
Q9CR26	Vta1	1	0	0	0	0	0	0	0	1	0	1
Q8K3G5	Vrk3	1	0	1	0	0	0	0	0	0	0	0
Q80X41	Vrk1	1	0	0	0	0	0	0	1	1	0	1
Q8CI71	Vps50	1	1	1	0	0	0	0	0	0	0	1
P97390	Vps45	1	0	1	0	0	0	0	0	0	0	1
Q5KU39	Vps41	1	1	0	0	0	0	0	0	0	0	1
Q8BWQ6	Vps35l	1	1	1	0	0	0	0	0	0	0	1
Q9EQH3	Vps35	1	0	0	0	0	1	0	0	0	1	1
Q9D2N9	Vps33a	1	1	0	0	0	0	0	0	0	0	0
Q9QZ88	Vps29	1	0	0	0	0	1	1	1	0	0	1
P40336	Vps26a	1	0	1	0	0	0	0	0	0	0	1
Q8R307	Vps18	1	0	0	0	0	1	0	0	0	0	1
Q920Q4	Vps16	1	0	0	0	0	1	0	0	0	0	1
P46467	Vps4b	1	0	0	0	0	1	1	0	1	0	0
P20152	Vim	1	0	0	1	1	1	1	1	1	1	1
Q3ZK22	Vezt	1	1	1	0	0	0	0	0	0	1	1
Q60931	Vdac3	1	0	1	0	0	1	1	0	0	1	1
Q60930	Vdac2	1	0	0	1	1	1	1	1	1	1	1
Q60932	Vdac1	1	1	0	0	0	0	0	1	1	1	1
Q8CDG3	Vcpip1	1	1	0	0	0	0	1	1	1	0	1
Q01853	Vcp	1	0	0	1	1	1	1	1	1	1	1
P61759	Vbp1	1	0	1	1	0	0	0	1	0	0	1
Q9R0C8	Vav3	1	0	1	0	0	0	0	0	0	0	0
P27870	Vav1	1	0	0	0	0	1	1	0	1	0	0
Q62465	Vat1	1	0	0	1	1	0	0	1	1	1	1
P70460	Vasp	1	0	0	0	0	0	0	1	0	1	1
Q3U2A8	Vars2	1	1	1	0	0	0	0	0	0	0	0
Q9Z1Q9	Vars1	1	0	0	0	1	1	1	1	1	1	1
Q9QY76	Vapb	1	1	1	0	0	0	0	1	1	0	1
Q9WV55	Vapa	1	1	1	0	0	0	1	0	0	1	1
P70280	Vamp7	1	1	1	0	0	1	1	1	1	1	1
O70480	Vamp4	1	1	1	1	1	0	0	0	0	1	1
P63024	Vamp3	1	1	1	1	1	0	0	1	0	1	1
Q80WQ2	Vac14	1	1	0	0	0	0	0	0	0	0	1
Q5XG71	Utp20	1	1	0	0	0	0	0	0	0	0	0
Q640M1	Utp14a	1	0	1	0	0	0	0	0	1	0	0
Q8R2N2	Utp4	1	0	0	0	0	1	1	0	0	1	1
P57080	Usp25	1	1	0	0	0	0	0	0	0	0	0
Q3UJD6	Usp19	1	0	1	0	0	1	1	1	1	1	1
Q8R5H1	Usp15	1	1	0	1	1	1	1	1	1	0	1
Q9JMA1	Usp14	1	0	0	0	1	1	1	1	1	1	1
P70398	Usp9x	1	0	1	0	0	0	0	0	0	1	1
Q80U87	Usp8	1	0	0	0	0	0	0	1	1	0	0
Q6A4J8	Usp7	1	0	0	0	0	1	1	0	0	0	1
P56399	Usp5	1	0	0	1	1	1	1	1	1	1	1
P35123	Usp4	1	0	1	0	0	1	1	1	1	0	1
Q9Z1Z0	Uso1	1	1	1	0	0	0	0	1	1	1	1
Q9CR68	Uqcrfs1	1	0	0	0	0	1	0	0	0	0	1
Q9DB77	Uqcrc2	1	0	0	0	0	1	1	0	0	1	1
Q9CZ13	Uqcrc1	1	1	1	1	1	1	1	1	1	1	1
Q9CQY6	Uqcc2	1	1	1	0	0	1	1	1	1	1	1
A2AT37	Upf2	1	1	0	0	0	0	0	1	0	0	1
Q9EPU0	Upf1	1	0	0	1	1	1	1	1	1	1	1
Q8BL48	Unk	1	0	0	0	0	0	0	1	0	0	0
Q8VCW4	Unc93b1	1	1	1	0	0	1	1	0	0	1	1
P13439	Umps	1	0	0	0	0	0	0	1	1	1	1
Q7TMI3	Uhrf2	1	0	0	0	0	0	0	1	1	0	0
Q8VDF2	Uhrf1	1	0	0	0	0	1	1	1	1	1	1
Q6ZQM8	Ugt1a7	1	1	1	0	0	1	1	1	1	1	1
O88693	Ugcg	1	1	1	0	0	0	0	0	0	1	1
Q99K23	Ufsp2	1	0	1	0	0	0	0	0	0	0	1
Q8CCJ3	Ufl1	1	1	1	0	0	0	0	0	0	0	1
Q9CR09	Ufc1	1	1	1	0	0	0	0	1	0	1	1
Q9JKB1	Uchl3	1	1	1	0	0	0	0	1	1	0	1
Q9R0P9	Uchl1	1	0	0	0	0	0	0	0	1	0	1
Q6P5G6	Ubxn7	1	0	0	0	0	0	0	1	1	0	0
Q8VCH8	Ubxn4	1	0	0	0	0	0	0	1	1	1	1
P25976	Ubtf	1	0	0	0	0	1	0	1	1	0	0
Q91WB7	Ubtd1	1	1	1	0	0	0	0	0	0	1	1
Q8BU04	Ubr7	1	0	0	0	0	0	1	1	1	0	0
Q80TP3	Ubr5	1	1	1	0	0	0	0	0	0	1	1
Q6WKZ8	Ubr2	1	0	0	0	0	0	0	0	1	0	1
Q9Z2M6	Ubl3	1	1	1	0	0	0	0	0	0	1	1
Q9ES00	Ube4b	1	1	0	0	0	0	0	0	0	0	0
E9Q735	Ube4a	1	0	1	0	0	0	0	0	0	0	0
Q80U95	Ube3c	1	1	1	0	0	0	0	0	0	0	1
O08759	Ube3a	1	1	1	0	0	0	0	0	0	1	1
Q3UE37	Ube2z	1	0	1	0	0	0	0	0	0	0	1
Q9CZY3	Ube2v1	1	0	0	0	0	1	0	1	1	1	1
Q9CQ37	Ube2t	1	1	1	0	0	0	0	0	0	1	1
Q921J4	Ube2s	1	1	1	0	0	0	0	0	0	1	1
Q6ZWZ2	Ube2r2	1	1	1	0	0	0	0	1	1	0	1
Q7TSS2	Ube2q1	1	1	0	0	0	0	0	0	0	0	0
Q6ZPJ3	Ube2o	1	0	0	0	0	0	0	1	1	1	1
P61089	Ube2n	1	1	1	0	0	1	1	1	1	1	1
P61082	Ube2m	1	1	1	0	0	0	0	1	1	1	1
Q9QZU9	Ube2l6	1	1	1	0	0	0	0	0	0	0	1
P68037	Ube2l3	1	1	1	0	0	1	1	0	1	1	1
P61087	Ube2k	1	1	1	0	0	1	0	1	1	1	1
Q6P073	Ube2j2	1	1	1	0	0	0	0	0	0	0	0
Q9JJZ4	Ube2j1	1	1	1	0	0	0	0	0	0	0	1
P63280	Ube2i	1	1	1	0	0	0	0	1	0	1	1
P60605	Ube2g2	1	1	1	0	0	0	0	0	1	1	1
P62254	Ube2g1	1	1	1	0	0	0	0	1	1	1	1
Q9CY34	Ube2f	1	1	1	1	1	0	0	0	0	1	1
P52483	Ube2e3	1	1	0	0	0	0	0	0	0	1	1
Q91W82	Ube2e2	1	1	1	0	0	0	0	0	0	1	1
Q9D1C1	Ube2c	1	1	1	0	0	0	0	1	1	1	1
P63147	Ube2b	1	0	1	0	0	0	0	0	0	0	1
Q9Z255	Ube2a	1	1	1	0	0	0	0	0	0	1	1
Q80X50	Ubap2l	1	0	0	0	0	1	1	0	0	1	1
Q91VX2	Ubap2	1	0	0	0	0	1	1	0	0	1	1
Q9DBK7	Uba7	1	1	1	0	0	0	0	0	0	0	1
Q8C7R4	Uba6	1	1	1	0	1	0	0	1	1	1	1
Q8VE47	Uba5	1	1	1	0	0	0	0	0	0	1	1
Q8C878	Uba3	1	1	1	0	0	0	0	1	1	1	1
Q9Z1F9	Uba2	1	0	1	0	1	1	1	1	1	1	1
Q02053	Uba1	1	1	1	1	0	1	1	1	1	1	1
Q3TW96	Uap1l1	1	0	0	1	1	1	1	1	1	1	1
Q6NV83	U2surp	1	0	0	0	0	1	1	0	0	1	1
P26369	U2af2	1	1	0	0	0	1	1	0	0	1	1
Q9D883	U2af1	1	0	0	1	1	1	1	0	0	1	1
Q8BJM7	Tyw1	1	1	0	0	0	0	0	0	0	0	1
Q9R117	Tyk2	1	1	1	0	0	0	0	0	0	1	1
Q9JLT4	Txnrd2	1	0	0	0	0	0	0	1	1	0	1
Q9JMH6	Txnrd1	1	0	0	0	0	1	1	1	1	1	1
Q8CDN6	Txnl1	1	0	0	0	0	1	1	1	1	1	1
Q8BG60	Txnip	1	1	1	0	0	0	0	0	0	0	0
Q9CQM5	Txndc17	1	0	0	0	0	0	0	1	1	0	1
Q91W90	Txndc5	1	0	0	1	1	1	1	1	1	0	1
P10639	Txn	1	1	1	0	0	1	1	0	0	1	1
Q6PAM1	Txlna	1	0	0	0	0	0	1	1	1	0	0
Q9Z0P5	Twf2	1	0	0	0	0	0	0	1	1	0	1
Q91YR1	Twf1	1	1	0	0	0	0	0	0	0	0	1
Q5BLK4	Tut7	1	0	1	0	0	0	0	0	0	1	1
Q8R3F9	Tut1	1	0	0	0	0	0	0	0	1	0	1
Q8BFR5	Tufm	1	0	0	1	1	1	1	1	1	1	1
Q922F4	Tubb6	1	0	0	0	0	1	1	0	0	1	1
P99024	Tubb5	1	0	0	1	1	1	1	1	1	1	1
P68372	Tubb4b	1	0	0	1	1	0	1	0	0	1	1
P68373	Tuba1c	1	1	0	0	0	0	0	0	0	1	1
P05213	Tuba1b	1	0	0	1	1	0	0	0	0	1	1
Q6P5F7	Ttyh3	1	1	1	0	0	0	0	0	0	1	1
Q3TH73	Ttyh2	1	1	1	0	0	0	0	0	0	1	1
P07309	Ttr	1	0	0	0	0	1	0	0	0	0	1
Q3UDE2	Ttll12	1	1	1	0	0	1	1	1	1	0	1
Q80UG8	Ttll4	1	0	0	0	0	1	1	0	0	0	0
Q5NC05	Ttf2	1	0	0	0	0	0	0	1	1	0	0
Q8CD92	Ttc27	1	0	0	0	0	0	1	0	0	0	1
Q91Z38	Ttc1	1	0	0	0	0	0	0	1	1	0	1
Q5SWD9	Tsr1	1	0	0	0	0	1	1	0	0	1	1
Q8QZY6	Tspan14	1	1	1	0	0	0	0	0	0	1	1
Q9DCK3	Tspan4	1	1	0	0	0	1	1	0	0	0	1
Q9QY33	Tspan3	1	1	1	0	0	0	0	0	0	1	1
Q9CZR8	Tsfm	1	0	0	0	0	0	0	1	1	0	1
Q61037	Tsc2	1	0	1	0	0	0	0	0	0	0	0
Q9EP53	Tsc1	1	0	1	0	0	0	0	0	0	0	1
Q9WTR1	Trpv2	1	1	1	0	0	1	1	0	0	1	1
Q923J1	Trpm7	1	1	1	0	0	0	0	0	0	1	1
Q9DAT5	Trmu	1	0	1	0	0	0	0	0	0	0	1
Q9DCG9	Trmt112	1	0	0	0	0	0	0	1	1	1	1
Q8CE96	Trmt6	1	0	0	0	0	0	0	0	1	0	1
Q9D0C4	Trmt5	1	0	1	0	0	0	0	0	0	0	1
Q8BNV1	Trmt2a	1	0	0	0	0	1	1	1	1	0	0
A2RSY6	Trmt1l	1	0	0	0	0	0	0	1	0	0	1
Q3TX08	Trmt1	1	1	0	0	0	0	0	1	1	0	0
G5E870	Trip12	1	1	1	1	1	1	1	0	0	1	1
Q80VI1	Trim56	1	0	0	0	0	0	0	1	1	0	1
Q8C0E3	Trim47	1	0	0	0	0	0	0	1	0	0	1
Q99PP7	Trim33	1	0	0	0	0	0	0	1	1	0	1
Q8CH72	Trim32	1	0	0	0	0	0	0	1	1	0	1
Q62318	Trim28	1	0	0	1	1	1	1	1	1	1	1
Q61510	Trim25	1	0	0	0	0	0	0	1	1	0	1
Q64127	Trim24	1	1	0	0	0	0	0	0	0	0	1
B2RXC1	Trappc11	1	0	1	0	0	0	0	0	0	0	1
A0A286YCX6	Trappc8	1	0	0	0	0	0	0	1	1	0	0
O55013	Trappc3	1	1	1	1	1	1	1	0	1	1	1
Q9CQN1	Trap1	1	0	1	0	0	1	1	1	1	1	1
Q8C0G2	Traf3ip3	1	1	1	0	0	0	0	0	0	0	0
P39429	Traf2	1	0	1	0	0	0	0	1	0	0	1
Q3U0V2	Tradd	1	0	0	0	0	0	0	1	1	0	0
A2APB8	Tpx2	1	0	0	0	0	1	0	1	1	0	0
P63028	Tpt1	1	0	0	1	1	1	1	1	1	1	1
F6ZDS4	Tpr	1	0	0	0	0	0	0	1	1	0	1
Q64514	Tpp2	1	0	0	0	0	1	1	1	1	1	1
O89023	Tpp1	1	0	0	0	0	1	1	0	1	0	1
Q6IRU2	Tpm4	1	0	0	0	0	0	0	1	1	1	1
D3Z2H9	Tpm3-rs7	1	0	0	1	1	0	0	1	1	0	0
P17751	Tpi1	1	0	0	1	1	1	1	1	1	1	1
Q9CYZ2	Tpd52l2	1	0	1	0	0	0	0	0	0	0	0
Q9ER38	Tor3a	1	1	0	0	0	0	0	0	0	0	0
Q8BYU6	Tor1aip2	1	0	1	0	1	0	0	0	1	0	1
Q921T2	Tor1aip1	1	0	0	0	0	0	0	0	1	1	1
Q64511	Top2b	1	0	1	0	0	0	0	0	0	0	0
Q04750	Top1	1	0	0	0	0	1	1	1	1	1	1
Q6NZL6	Tonsl	1	0	1	0	0	0	0	0	0	0	0
Q9CZW5	Tomm70	1	0	0	0	0	1	1	1	1	1	1
Q9QYA2	Tomm40	1	0	0	0	0	0	1	0	0	1	1
Q9CYG7	Tomm34	1	0	0	0	0	0	0	1	1	0	1
Q9CPQ3	Tomm22	1	0	1	0	0	0	0	0	0	1	1
Q5SSZ5	Tns3	1	0	0	0	0	1	1	1	0	1	1
Q6P2B1	Tnpo3	1	1	0	0	0	0	0	0	0	0	1
Q8BFY9	Tnpo1	1	1	0	0	0	1	1	1	0	1	1
P41274	Tnfsf9	1	1	1	0	0	0	0	0	0	1	1
P25119	Tnfrsf1b	1	0	1	0	0	0	0	0	0	1	1
P06804	Tnf	1	1	0	0	0	0	0	0	0	1	1
Q8C0L0	Tmx4	1	1	1	1	0	1	0	0	0	1	1
Q8BXZ1	Tmx3	1	1	1	0	0	1	1	1	1	1	1
Q9D710	Tmx2	1	1	0	0	0	0	0	0	0	1	1
Q8VBT0	Tmx1	1	1	1	0	0	1	1	1	1	1	1
Q8BRH0	Tmtc3	1	1	1	0	0	0	0	0	0	0	0
D3Z286	Tmppe	1	1	1	0	0	0	0	0	0	0	1
Q61033	Tmpo	1	0	0	1	0	1	1	1	1	1	1
Q9JHJ0	Tmod3	1	1	0	0	0	0	0	1	0	0	0
Q91ZE0	Tmlhe	1	1	1	0	0	0	0	0	0	0	1
Q8BVA2	Tmem222	1	1	1	0	0	1	1	0	0	1	1
Q8BM55	Tmem214	1	1	0	0	0	1	1	0	0	0	1
A0A338P7C9	Tmem181a	1	1	0	0	0	0	0	0	0	0	0
Q9R1Q6	Tmem176b	1	1	1	0	0	0	0	0	0	1	1
Q91VX9	Tmem168	1	1	1	0	0	1	1	0	0	1	1
Q9WUH1	Tmem115	1	1	1	0	0	0	0	0	0	1	1
Q8BXN9	Tmem87a	1	1	1	0	0	0	0	0	0	1	1
Q3TWI9	Tmem63b	1	0	1	0	0	0	0	0	0	1	1
Q91YT8	Tmem63a	1	1	1	0	0	0	0	0	0	1	1
Q9QY73	Tmem59	1	1	0	0	0	0	0	0	0	1	1
Q9DBS1	Tmem43	1	1	1	0	0	0	0	0	0	1	1
Q9DAV9	Tmem38b	1	1	1	0	0	1	1	0	0	1	1
Q8BK08	Tmem11	1	1	0	0	0	0	0	0	0	0	1
Q9D1D4	Tmed10	1	1	1	0	0	0	0	0	0	1	1
Q3V009	Tmed1	1	1	1	0	0	0	0	0	0	1	1
Q7TN58	Tmc8	1	1	1	0	0	0	0	0	0	0	0
Q7TN60	Tmc6	1	1	1	0	0	0	0	0	0	0	0
Q8BJZ3	Tmbim1	1	0	1	0	0	0	0	0	0	0	0
Q8BH24	Tm9sf4	1	1	1	0	0	1	1	1	0	1	1
Q9ET30	Tm9sf3	1	0	0	0	0	1	1	1	1	1	1
P58021	Tm9sf2	1	0	1	1	1	1	1	1	0	1	1
Q9CRG1	Tm7sf3	1	1	1	0	0	0	0	0	0	0	0
Q6R5N8	Tlr13	1	1	1	0	0	0	0	0	0	0	0
Q9EQU3	Tlr9	1	1	1	0	0	0	0	0	0	1	1
P58681	Tlr7	1	0	0	0	0	0	0	1	1	1	1
Q9QUK6	Tlr4	1	1	0	0	0	0	0	0	0	0	0
Q9QUN7	Tlr2	1	1	1	0	0	1	1	1	1	1	1
P26039	Tln1	1	0	0	0	0	1	1	1	1	1	1
Q08122	Tle3	1	1	1	0	0	0	0	0	0	0	0
P40142	Tkt	1	0	0	1	1	1	1	1	1	1	1
Q9D880	Timm50	1	0	1	0	0	1	0	0	0	1	1
O35857	Timm44	1	0	1	0	0	0	0	0	0	1	1
Q9R1X4	Timeless	1	1	0	0	0	0	0	0	0	0	0
Q8BZA9	Tigar	1	0	0	0	0	0	0	1	1	0	0
P70318	Tial1	1	0	0	0	0	1	0	0	0	0	0
Q99J36	Thumpd1	1	0	1	0	0	0	0	0	0	0	1
Q569Z6	Thrap3	1	0	0	0	0	0	0	1	1	1	1
Q8C1A5	Thop1	1	0	0	1	0	1	1	1	1	0	1
Q5U4D9	Thoc6	1	0	1	0	0	1	1	1	1	0	0
Q8BKT7	Thoc5	1	1	1	0	0	0	0	0	0	0	0
B1AZI6	Thoc2	1	0	1	0	0	0	0	1	1	0	1
Q64729	Tgfbr1	1	1	1	0	0	0	0	0	0	0	0
Q62351	Tfrc	1	1	1	1	1	1	1	1	1	1	1
Q921I1	Tf	1	0	0	0	0	0	1	0	0	0	1
O70146	Tesk1	1	1	1	0	0	0	0	0	0	0	1
P47226	Tes	1	0	0	0	0	1	1	0	1	0	0
Q9DC40	Telo2	1	0	1	0	0	0	0	0	0	0	0
Q5SSK3	Tefm	1	0	1	0	0	0	0	0	0	0	1
Q9CY27	Tecr	1	1	1	0	0	0	0	0	0	1	1
Q9JJX7	Tdp2	1	1	1	0	0	0	0	0	0	0	1
P11983	Tcp1	1	0	0	1	1	1	0	1	1	1	1
O08784	Tcof1	1	0	0	0	0	1	1	1	1	1	1
Q9JHF5	Tcirg1	1	0	0	1	1	1	1	1	1	0	0
P10711	Tcea1	1	0	0	0	0	0	0	1	0	0	1
Q91YM4	Tbrg4	1	1	1	0	0	0	0	0	0	0	1
Q8C4J7	Tbl3	1	0	0	0	0	0	1	0	0	1	1
Q9R099	Tbl2	1	0	0	0	0	0	0	0	1	0	1
Q9QXE7	Tbl1x	1	0	0	0	0	1	0	0	0	0	1
Q8CIV8	Tbce	1	0	0	0	0	0	0	0	1	0	1
Q8BYA0	Tbcd	1	1	1	0	0	0	0	0	0	0	1
Q8VCN9	Tbcc	1	0	0	0	0	0	0	1	0	0	0
Q9D1E6	Tbcb	1	0	0	0	0	0	0	1	1	0	1
Q8K0F1	Tbc1d23	1	0	1	0	0	0	0	0	0	0	0
Q8R3D1	Tbc1d13	1	1	1	0	0	0	0	0	0	0	0
Q80XQ2	Tbc1d5	1	0	0	0	0	0	0	0	1	0	0
Q3UQ84	Tars2	1	0	0	0	0	0	0	1	0	0	1
Q9D0R2	Tars1	1	0	0	1	1	1	1	1	1	1	1
Q921F2	Tardbp	1	0	0	1	1	1	1	1	1	1	1
E9Q368	Tarbp1	1	1	1	0	0	0	0	0	0	0	0
Q4VBD2	Tapt1	1	1	1	0	0	0	0	1	1	1	1
P36371	Tap2	1	1	1	0	0	0	0	0	0	0	1
P21958	Tap1	1	0	1	0	0	0	0	0	0	1	1
P54797	Tango2	1	1	0	0	0	0	0	0	0	0	1
Q0VGY8	Tanc1	1	0	0	0	0	0	0	1	1	0	0
Q93092	Taldo1	1	1	0	1	1	1	1	1	1	1	1
Q9WVA4	Tagln2	1	0	0	0	0	1	1	1	1	1	1
Q8BQ46	Taf15	1	0	0	0	0	1	1	0	0	0	1
Q8K0Z7	Taco1	1	0	1	0	0	0	0	0	1	0	1
Q4FZC9	Syne3	1	1	1	0	0	0	0	1	1	1	1
Q7TMK9	Syncrip	1	1	0	1	1	1	1	1	1	1	1
Q80X82	Sympk	1	1	0	0	0	0	0	0	0	0	1
P48025	Syk	1	0	0	0	0	1	1	1	1	0	0
Q80U70	Suz12	1	1	1	0	0	0	0	0	1	0	0
Q9D176	Susd3	1	1	1	0	0	0	0	0	0	1	1
Q64310	Surf4	1	1	0	0	0	0	0	0	0	1	1
Q920B9	Supt16h	1	0	0	0	0	1	1	1	1	0	0
Q9D666	Sun1	1	1	1	0	0	0	0	0	0	0	1
Q9CX34	Sugt1	1	1	0	0	0	0	0	1	1	0	1
Q9Z2I8	Suclg2	1	0	0	0	0	0	0	1	1	1	1
Q9WUM5	Suclg1	1	0	0	0	0	0	0	0	1	0	1
Q8K400	Stxbp5	1	0	0	0	0	0	0	1	1	1	1
Q64324	Stxbp2	1	0	0	0	0	0	1	1	1	0	0
O08599	Stxbp1	1	0	0	0	0	0	0	1	1	0	1
Q9ER00	Stx12	1	1	1	1	1	0	0	1	1	1	1
Q9D3G5	Stx11	1	1	1	0	0	0	0	0	0	1	1
O88983	Stx8	1	1	1	1	1	0	0	1	1	1	1
O70439	Stx7	1	0	1	0	0	1	1	1	1	1	1
Q9JKK1	Stx6	1	1	1	0	1	0	0	1	1	1	1
Q9WUD1	Stub1	1	0	0	0	0	0	0	1	1	0	1
Q3TDQ1	Stt3b	1	1	1	0	0	0	0	0	0	1	1
P46978	Stt3a	1	1	1	0	0	0	0	0	0	1	1
P50427	Sts	1	0	1	0	0	0	0	0	0	0	1
Q9ERG2	Strn3	1	0	1	0	0	0	0	0	0	0	1
O55106	Strn	1	1	1	0	0	0	0	0	0	0	1
Q9Z1Z2	Strap	1	1	0	1	1	1	1	0	0	1	1
Q99JB2	Stoml2	1	0	1	0	0	0	0	0	0	0	1
P54116	Stom	1	1	1	1	1	1	1	1	1	1	1
Q91VJ4	Stk38	1	1	1	0	0	0	0	0	0	0	1
O88697	Stk16	1	1	1	0	0	0	0	0	0	1	1
Q9JI11	Stk4	1	0	0	0	0	0	0	1	0	0	1
Q60864	Stip1	1	0	0	0	0	1	1	1	0	1	1
Q3TBT3	Sting1	1	1	1	0	0	1	0	0	0	1	1
P83093	Stim2	1	1	1	0	0	0	0	0	0	1	1
Q8CI59	Steap3	1	1	1	0	1	1	1	0	0	1	1
Q9Z108	Stau1	1	0	0	0	0	0	0	1	1	0	0
Q9DCI3	Stard3nl	1	0	0	0	0	0	0	1	0	1	1
Q9CQ26	Stambp	1	0	0	0	0	0	0	1	1	0	1
O88811	Stam2	1	0	1	0	0	0	0	1	1	0	1
O35638	Stag2	1	0	0	0	0	1	1	0	0	0	0
Q99L47	St13	1	0	0	0	0	1	1	1	1	1	1
O88829	St3gal5	1	1	0	0	0	0	0	0	0	0	1
Q08943	Ssrp1	1	0	0	0	0	0	0	1	1	0	1
Q62186	Ssr4	1	1	1	0	0	0	0	0	0	1	1
P32067	Ssb	1	0	0	0	0	1	1	1	1	1	1
Q9D0B0	Srsf9	1	0	0	0	0	0	0	0	1	0	1
Q8BL97	Srsf7	1	0	0	0	0	0	0	1	1	0	1
Q3TWW8	Srsf6	1	0	0	0	0	1	1	0	0	1	1
O35326	Srsf5	1	0	0	0	1	1	1	1	1	0	1
P84104	Srsf3	1	0	0	0	0	1	1	0	1	1	1
Q6PDM2	Srsf1	1	0	0	0	0	0	0	0	1	1	1
Q99MR6	Srrt	1	1	1	1	1	1	1	1	1	0	1
Q8BTI8	Srrm2	1	0	0	1	1	0	0	1	1	1	1
Q52KI8	Srrm1	1	0	0	0	0	0	0	1	1	0	0
Q9DBG7	Srpra	1	0	1	0	0	0	0	0	0	1	1
O70551	Srpk1	1	0	0	0	0	1	1	1	1	0	0
Q8BMA6	Srp68	1	0	0	0	0	1	1	0	1	0	1
Q64674	Srm	1	0	0	1	1	1	1	1	1	1	1
Q91Z67	Srgap2	1	0	0	0	0	1	1	1	1	0	1
Q64337	Sqstm1	1	0	0	0	0	1	1	1	1	1	1
P52019	Sqle	1	1	1	0	0	0	0	1	1	1	1
Q3TFQ1	Spryd7	1	1	1	0	0	1	1	0	0	1	1
Q9QXV8	Spry2	1	1	1	0	0	0	0	0	0	1	1
Q924S7	Spred2	1	1	1	0	0	0	0	0	0	1	1
Q924S8	Spred1	1	1	1	1	1	1	1	1	0	1	1
Q9CUS9	Sppl3	1	1	0	0	0	0	0	0	0	0	0
Q3TD49	Sppl2b	1	1	1	0	0	0	0	0	0	0	1
Q9JJF9	Sppl2a	1	1	0	1	1	0	0	0	0	1	1
Q8R0G7	Spns1	1	1	1	0	0	0	0	0	0	0	1
Q9JIA7	Sphk2	1	1	1	0	0	0	0	0	0	0	1
Q5SXY1	Specc1	1	1	1	0	0	0	0	1	1	0	1
Q923A2	Spdl1	1	1	0	0	0	0	0	0	1	0	1
Q9CYN2	Spcs2	1	0	0	0	1	0	0	0	0	1	1
Q7TME2	Spag5	1	1	0	0	0	0	0	0	0	0	0
O89090	Sp1	1	0	0	0	0	0	0	1	1	0	0
Q6PHU5	Sort1	1	1	1	0	0	0	0	0	0	1	1
Q64442	Sord	1	0	0	0	0	0	0	1	1	0	1
Q9QX47	Son	1	0	0	0	0	0	0	1	1	1	1
P09671	Sod2	1	0	1	0	0	0	0	0	0	1	1
Q61263	Soat1	1	0	0	0	1	1	1	0	0	1	1
Q3UHD6	Snx27	1	0	0	0	0	0	0	1	1	0	1
O70493	Snx12	1	1	0	0	0	0	0	1	1	0	1
Q91VH2	Snx9	1	1	1	0	0	0	1	0	0	0	1
Q8CFD4	Snx8	1	0	1	0	0	0	0	0	0	0	0
Q6P8X1	Snx6	1	0	0	0	0	0	0	1	1	0	1
Q9D8U8	Snx5	1	0	0	0	1	1	1	1	1	1	1
O70492	Snx3	1	0	0	1	1	1	1	1	1	0	1
Q9CWK8	Snx2	1	0	0	0	0	0	0	1	1	0	0
Q9WV80	Snx1	1	0	0	0	0	0	0	1	1	0	1
Q9CSN1	Snw1	1	0	0	0	0	0	0	1	1	0	0
Q9D0T1	Snu13	1	0	0	1	1	0	0	1	1	1	1
P62320	Snrpd3	1	0	0	0	0	0	0	1	0	1	1
P57784	Snrpa1	1	1	1	0	0	0	0	1	1	0	1
Q6P4T2	Snrnp200	1	0	0	0	0	1	1	0	1	1	1
Q62376	Snrnp70	1	0	0	0	0	1	0	1	1	1	1
Q6PE01	Snrnp40	1	0	0	0	0	1	1	0	0	0	1
Q78PY7	Snd1	1	0	0	1	1	1	1	1	1	1	1
O09044	Snap23	1	1	1	1	1	0	0	1	1	1	1
Q3TYX3	Smyd5	1	0	0	0	0	0	0	1	1	0	1
Q9CWR2	Smyd3	1	1	0	0	0	0	0	0	0	0	0
Q3UKJ7	Smu1	1	0	0	0	0	0	0	1	0	0	1
P97355	Sms	1	0	1	0	0	0	0	1	1	0	0
P58242	Smpdl3b	1	0	0	0	0	1	1	0	0	1	1
Q8BGT7	Smndc1	1	0	0	0	0	0	0	1	0	0	0
Q6P5D8	Smchd1	1	0	0	0	0	0	1	1	1	0	0
Q924W5	Smc6	1	1	0	0	0	0	0	0	0	0	0
Q8CG47	Smc4	1	0	0	0	0	0	0	1	1	0	1
Q9CW03	Smc3	1	0	0	0	0	0	0	1	1	0	1
Q8CG48	Smc2	1	0	0	0	0	0	0	1	1	1	1
Q9CU62	Smc1a	1	0	0	0	0	0	0	1	1	0	1
Q99JR8	Smarcd2	1	1	0	0	0	0	0	0	0	0	1
Q6PDG5	Smarcc2	1	0	0	0	0	0	0	1	1	0	1
P97496	Smarcc1	1	0	0	0	0	1	1	1	1	0	1
Q8BJL0	Smarcal1	1	0	1	0	0	0	0	0	0	0	0
Q91ZW3	Smarca5	1	0	0	0	0	0	0	1	1	1	1
Q8CH25	Sltm	1	0	0	0	0	0	0	1	0	0	0
O54988	Slk	1	0	0	0	0	1	0	1	1	1	1
Q9D8T7	Slirp	1	0	0	0	0	0	0	1	0	0	1
Q8K078	Slco4a1	1	1	1	0	0	1	1	0	0	1	1
Q8BY89	Slc44a2	1	1	1	0	0	0	0	0	0	1	1
Q6X893	Slc44a1	1	1	1	0	0	0	0	0	0	1	1
Q8CGA3	Slc43a2	1	1	1	0	0	1	1	0	0	1	1
Q9JHI9	Slc40a1	1	1	1	0	0	0	0	0	0	0	1
Q6P5F6	Slc39a10	1	1	1	0	0	0	0	1	1	0	1
Q31125	Slc39a7	1	1	1	0	0	0	0	0	0	0	1
Q8C145	Slc39a6	1	1	1	1	1	1	1	0	1	1	1
Q8CFE6	Slc38a2	1	1	1	1	1	1	1	0	0	1	1
Q8K2P7	Slc38a1	1	1	1	0	0	0	0	0	0	1	1
Q9WU81	Slc37a2	1	1	1	0	0	0	0	0	0	1	1
Q8VE96	Slc35f6	1	1	1	0	0	0	0	0	0	1	1
Q91ZN5	Slc35b2	1	1	1	0	0	1	1	0	0	1	1
Q8BJM5	Slc30a6	1	1	1	0	0	0	0	0	0	1	1
Q8R4H9	Slc30a5	1	1	1	0	0	0	0	0	0	0	0
Q60738	Slc30a1	1	1	1	0	0	0	0	0	1	1	1
Q9JIM1	Slc29a1	1	1	0	0	0	0	0	0	0	0	1
O88627	Slc28a2	1	1	1	0	0	0	0	0	0	0	0
Q91VE0	Slc27a4	1	1	0	0	0	0	0	0	0	0	1
Q80ZD3	Slc26a11	1	1	1	0	0	0	0	0	0	0	1
Q8CIW6	Slc26a6	1	1	1	0	0	0	0	0	0	0	1
Q62273	Slc26a2	1	1	1	0	0	0	0	0	0	1	1
Q9QXX4	Slc25a13	1	0	0	0	0	1	0	0	0	0	1
Q9CR62	Slc25a11	1	0	0	0	0	1	1	0	0	0	1
P51881	Slc25a5	1	1	0	1	1	1	1	0	0	1	1
P48962	Slc25a4	1	1	1	0	0	1	1	0	0	1	1
Q8VEM8	Slc25a3	1	0	0	0	0	1	1	0	0	1	1
Q8JZU2	Slc25a1	1	1	0	0	0	0	0	0	0	0	1
Q8C261	Slc24a5	1	0	1	0	0	0	0	0	0	0	0
Q9EPR4	Slc23a2	1	1	1	0	0	1	1	0	0	1	1
P41438	Slc19a1	1	1	1	0	0	0	0	0	0	1	1
Q8BN82	Slc17a5	1	1	1	0	0	0	0	0	0	0	1
B1AT66	Slc16a6	1	0	1	0	0	0	0	0	0	1	1
P57787	Slc16a3	1	1	1	0	0	0	0	1	1	1	1
P53986	Slc16a1	1	1	0	0	0	0	0	0	0	1	1
Q91W98	Slc15a4	1	1	1	0	0	0	0	0	0	1	1
Q8BPX9	Slc15a3	1	1	1	0	0	0	0	0	0	1	1
Q99MR3	Slc12a9	1	1	1	0	0	0	0	0	0	0	1
Q9WVL3	Slc12a7	1	1	1	0	0	0	0	0	0	0	0
P49282	Slc11a2	1	1	1	0	0	1	0	0	0	1	1
Q8BLV3	Slc9a7	1	0	1	0	1	0	0	0	0	0	1
A1L3P4	Slc9a6	1	1	1	1	0	0	1	1	1	0	1
Q61165	Slc9a1	1	0	1	0	0	0	0	0	0	0	1
P70414	Slc8a1	1	1	1	0	0	0	0	1	0	0	1
Q9QXW9	Slc7a8	1	1	1	0	0	0	0	0	0	1	1
Q9Z127	Slc7a5	1	1	1	0	0	0	0	0	0	1	1
P18581	Slc7a2	1	1	1	0	0	0	0	0	0	1	1
Q09143	Slc7a1	1	1	1	0	0	1	1	0	0	1	1
P28571	Slc6a9	1	1	1	0	0	0	0	0	0	0	1
Q8VBW1	Slc6a8	1	0	1	0	0	0	0	0	0	0	0
O35316	Slc6a6	1	0	0	1	1	0	0	0	0	1	1
Q5U4D8	Slc5a6	1	1	1	0	0	0	0	0	0	0	1
Q8BTY2	Slc4a7	1	1	1	0	0	0	0	0	1	1	1
E9PX68	Slc4a1ap	1	0	0	0	0	0	0	1	1	0	1
P10852	Slc3a2	1	1	1	0	0	0	0	1	1	1	1
Q3UDF0	Slc2a6	1	1	1	0	0	0	0	0	0	0	0
P17809	Slc2a1	1	1	1	1	0	0	0	0	0	1	1
P51912	Slc1a5	1	1	1	1	1	1	1	1	1	1	1
Q6NZR5	Skic2	1	1	0	0	0	0	0	1	1	0	0
Q3UND0	Skap2	1	1	1	0	0	0	0	0	0	0	0
Q923E4	Sirt1	1	1	1	0	0	0	0	0	0	0	0
Q60520	Sin3a	1	0	1	0	0	0	0	0	0	0	0
Q9EPK6	Sil1	1	1	1	0	0	0	0	0	1	1	1
Q8CIF6	Sidt2	1	1	1	0	0	0	0	0	0	1	1
Q8K2Q9	Shtn1	1	0	0	0	0	0	0	1	1	0	1
Q7TMX5	Shq1	1	0	1	0	0	0	0	0	0	0	1
Q9CZN7	Shmt2	1	0	0	1	1	1	1	1	1	0	1
P50431	Shmt1	1	0	1	0	0	1	1	1	1	1	1
Q91WA6	Sharpin	1	1	0	0	0	0	0	0	0	0	0
A2AAY5	Sh3pxd2b	1	0	0	1	1	1	1	1	1	0	0
Q8R3V5	Sh3glb2	1	0	0	0	0	0	0	1	1	0	1
Q9JK48	Sh3glb1	1	0	0	0	0	0	0	1	1	0	1
Q62419	Sh3gl1	1	0	0	0	1	0	0	1	0	0	0
P55194	Sh3bp1	1	1	0	0	0	0	0	0	0	0	0
Q91VW3	Sh3bgrl3	1	0	0	1	1	0	0	1	1	1	1
Q9JJU8	Sh3bgrl	1	0	0	0	0	0	0	1	1	1	1
Q8BJU0	Sgta	1	0	0	0	0	1	1	1	1	0	1
Q8R0X7	Sgpl1	1	0	1	0	0	1	1	0	0	1	1
Q99JR1	Sfxn1	1	1	1	0	0	0	0	0	1	0	1
Q8BP27	Sfr1	1	0	0	0	0	1	0	0	0	0	1
Q8VIJ6	Sfpq	1	0	0	0	0	0	1	1	1	1	1
Q921M3	Sf3b3	1	0	0	1	1	1	1	1	1	1	1
Q3UJB0	Sf3b2	1	0	0	0	1	0	1	1	1	0	0
Q99NB9	Sf3b1	1	1	1	0	0	0	0	1	1	1	1
Q9D554	Sf3a3	1	1	1	1	1	1	1	1	1	0	1
Q64213	Sf1	1	0	0	0	0	0	0	1	1	1	1
Q9EQU5	Set	1	0	0	0	0	0	1	1	1	0	0
Q60854	Serpinb6	1	1	1	0	0	1	1	1	1	1	1
Q9QZI8	Serinc1	1	1	1	0	0	0	0	0	0	1	1
Q9CY58	Serbp1	1	0	0	1	1	1	1	1	1	1	1
Q8C1B7	Septin11	1	0	0	0	0	0	0	1	1	1	1
Q8CHH9	Septin8	1	1	0	0	0	0	0	0	0	0	1
O55131	Septin7	1	0	0	0	0	0	0	0	1	1	1
P97364	Sephs2	1	1	1	0	0	0	0	0	0	0	1
Q8BH69	Sephs1	1	1	0	0	0	0	0	1	1	0	1
Q8BUH8	Senp7	1	1	1	0	0	0	0	0	0	0	0
Q6P7W0	Senp6	1	0	1	0	0	0	0	0	0	0	0
Q9EP97	Senp3	1	1	0	0	0	0	0	0	0	0	1
O09126	Sema4d	1	1	1	1	0	0	0	1	1	1	1
Q8R2U0	Seh1l	1	1	1	0	0	0	0	0	0	0	1
Q8VHE0	Sec63	1	1	1	0	0	0	0	0	0	0	1
Q9CQS8	Sec61b	1	1	0	0	0	0	0	0	0	1	1
P61620	Sec61a1	1	1	1	0	0	1	1	0	0	0	1
G3X972	Sec24c	1	0	0	0	0	1	1	0	0	0	1
Q3U2P1	Sec24a	1	0	1	0	0	0	0	0	0	0	1
Q6NZC7	Sec23ip	1	0	1	0	0	1	1	1	1	0	0
Q9D662	Sec23b	1	0	0	0	0	1	1	0	0	0	1
E9QAT4	Sec16a	1	0	0	0	0	0	0	1	1	0	1
A8Y5H7	Sec14l1	1	1	0	0	0	0	0	0	0	0	1
Q9D1M0	Sec13	1	0	0	1	1	1	1	0	0	0	1
Q9CQA3	Sdhb	1	0	0	0	0	1	1	0	0	1	1
Q8K2B3	Sdha	1	0	1	1	1	1	1	1	1	1	1
Q9ESP1	Sdf2l1	1	0	0	0	0	0	0	1	1	0	1
Q8K1J5	Sde2	1	1	0	0	0	0	0	0	0	0	0
O08992	Sdcbp	1	0	0	0	0	1	1	1	0	0	0
Q80UZ2	Sdad1	1	0	0	0	0	0	0	1	1	0	0
Q9EQC5	Scyl1	1	1	1	0	0	0	0	0	0	0	1
Q3TMH2	Scrn3	1	1	1	0	0	0	0	0	0	0	1
Q8VCA8	Scrn2	1	1	1	0	0	0	0	0	0	0	1
Q80U72	Scrib	1	1	1	0	0	0	0	1	1	1	1
Q920A5	Scpep1	1	0	1	0	0	0	1	1	1	1	1
P32020	Scp2	1	1	0	0	0	1	1	1	1	1	1
Q5SUC9	Sco1	1	0	1	0	0	0	0	1	1	0	1
Q9JLI6	Scly	1	0	0	0	1	0	0	1	0	0	0
Q8BTY8	Scfd2	1	1	0	0	0	0	0	0	0	0	1
P13011	Scd2	1	0	1	0	0	1	0	0	0	1	1
O35114	Scarb2	1	1	1	0	0	0	1	1	1	1	1
Q61009	Scarb1	1	1	1	0	0	1	1	0	0	1	1
Q6GQT6	Scap	1	1	1	0	0	0	0	0	0	1	1
Q9JKV5	Scamp4	1	0	0	0	0	1	1	0	0	1	1
O35609	Scamp3	1	1	1	1	1	1	1	0	0	1	1
Q9ERN0	Scamp2	1	1	1	1	1	1	1	0	0	1	1
Q8K021	Scamp1	1	1	1	0	0	0	0	1	1	1	1
E9PZM7	Scaf11	1	0	0	1	1	0	0	1	0	0	0
Q9JLI8	Sart3	1	0	0	0	0	0	0	1	1	0	1
Q9Z315	Sart1	1	0	0	0	0	0	0	1	1	0	1
P26638	Sars1	1	0	0	1	1	1	1	1	1	1	1
Q8BGH2	Samm50	1	1	0	0	0	0	0	0	0	0	1
Q60710	Samhd1	1	0	0	0	0	1	1	1	1	1	1
Q80YR5	Safb2	1	0	0	1	0	0	0	1	1	0	1
D3YXK2	Safb	1	0	0	1	1	0	0	1	1	1	1
Q9R1T2	Sae1	1	0	0	0	0	0	0	1	1	1	1
Q9EP69	Sacm1l	1	1	1	0	0	0	0	0	0	1	1
Q9D2C2	Saal1	1	1	0	0	0	0	0	0	0	0	1
P14069	S100a6	1	0	0	0	0	1	1	1	1	1	1
P07091	S100a4	1	0	0	1	1	0	0	1	1	1	1
Q8VDX6	Rxylt1	1	1	1	0	0	1	1	0	0	0	1
Q9WTM5	Ruvbl2	1	0	0	0	0	1	1	1	1	1	1
P60122	Ruvbl1	1	1	0	1	1	1	1	1	1	1	1
Q0VDN7	Rundc1	1	0	1	0	0	0	0	0	0	0	1
Q9D394	Rufy3	1	1	1	0	0	0	0	0	0	0	1
Q8BIJ7	Rufy1	1	0	0	1	0	0	0	1	1	0	1
Q9CQE8	RTRAF	1	1	1	0	0	1	1	1	1	0	1
Q99P72	Rtn4	1	1	1	1	1	0	0	1	1	1	1
Q9ES97	Rtn3	1	1	1	0	0	1	0	0	0	1	1
Q99K95	Rtf2	1	0	0	0	0	0	0	1	1	0	1
Q99LF4	Rtcb	1	0	0	1	1	1	1	1	1	1	1
Q8BVY0	Rsl1d1	1	0	0	0	0	0	0	1	1	1	1
E9PWW9	Rsf1	1	0	0	0	0	0	0	1	1	0	0
Q9DB85	Rrp8	1	1	1	0	0	0	0	0	0	0	0
Q91YK2	Rrp1b	1	0	0	0	0	1	0	0	0	1	1
P11157	Rrm2	1	0	1	0	0	0	1	0	0	0	0
P07742	Rrm1	1	0	0	0	0	1	1	1	1	0	1
Q99PL5	Rrbp1	1	0	0	1	0	1	1	1	1	1	1
P62071	Rras2	1	1	1	0	0	0	0	0	0	1	1
P10833	Rras	1	1	1	0	0	0	0	0	1	1	1
Q99K70	Rragc	1	1	1	0	0	0	0	0	0	0	1
Q80X95	Rraga	1	1	1	0	0	0	0	0	0	0	1
P14206	Rpsa	1	1	1	1	1	1	1	1	1	1	1
P62274	Rps29	1	0	0	0	0	0	1	0	0	0	1
P62858	Rps28	1	0	1	1	1	0	0	0	0	1	1
Q6ZWY3	Rps27l	1	1	1	0	0	0	0	0	0	1	1
Q6ZWU9	Rps27	1	1	1	0	0	0	0	0	0	1	1
P62855	Rps26	1	0	0	1	1	0	0	0	0	1	1
P62849	Rps24	1	0	1	0	0	1	0	0	0	1	1
P62267	Rps23	1	0	0	1	0	1	1	0	0	1	1
Q9CQR2	Rps21	1	0	0	1	1	0	0	0	0	1	1
P60867	Rps20	1	0	0	0	0	0	0	1	1	1	1
F6YVP7	Rps18-ps6	1	1	0	0	0	1	1	0	0	0	0
P14131	Rps16	1	0	0	0	0	1	1	0	0	1	1
P63323	Rps12	1	0	0	1	1	0	0	1	1	1	1
P62281	Rps11	1	0	0	0	0	1	1	1	1	1	1
P62242	Rps8	1	0	0	0	0	1	1	1	0	1	1
P62082	Rps7	1	0	0	0	0	0	0	1	1	1	1
Q8C050	Rps6ka5	1	0	1	0	0	0	0	0	0	0	0
P18654	Rps6ka3	1	0	1	0	0	0	0	0	0	1	1
P18653	Rps6ka1	1	0	1	0	0	0	1	0	0	1	1
P62754	Rps6	1	0	0	0	0	1	1	1	1	1	1
P97461	Rps5	1	0	0	1	1	1	1	1	1	1	1
P62702	Rps4x	1	0	0	0	1	1	1	0	0	1	1
P97351	Rps3a	1	0	0	1	1	1	1	1	1	1	1
P62908	Rps3	1	0	0	0	0	0	0	1	1	1	1
P25444	Rps2	1	0	0	0	1	1	0	1	1	1	1
Q9CSU0	Rprd1b	1	0	0	0	0	0	0	1	1	0	0
O88796	Rpp30	1	0	0	0	0	0	0	1	0	0	0
Q9DBG6	Rpn2	1	1	1	0	0	1	1	1	1	1	1
Q91YQ5	Rpn1	1	1	1	0	0	1	1	1	1	1	1
P14869	Rplp0	1	0	0	0	0	1	1	1	1	1	1
Q9JJI8	Rpl38	1	1	1	0	0	0	0	0	0	1	1
P47964	Rpl36	1	0	0	0	0	0	0	0	1	1	1
P62900	Rpl31	1	0	0	0	0	1	1	0	1	0	1
P14115	Rpl27a	1	1	0	0	0	1	1	0	0	1	1
P61358	Rpl27	1	0	0	1	1	1	1	0	0	1	1
P62751	Rpl23a	1	0	0	1	1	0	1	0	0	0	1
P67984	Rpl22	1	0	1	0	0	1	0	0	0	1	1
O09167	Rpl21	1	1	0	0	0	1	1	1	1	1	1
P62717	Rpl18a	1	0	0	0	0	1	1	0	0	1	1
Q9CPR4	Rpl17	1	0	0	0	0	1	0	1	1	1	1
Q9CZM2	Rpl15	1	0	0	0	0	1	1	0	0	1	1
Q9CR57	Rpl14	1	0	0	0	0	1	1	0	0	1	1
P19253	Rpl13a	1	0	0	0	0	1	1	0	0	0	1
P47963	Rpl13	1	0	0	0	0	1	1	1	1	1	1
P35979	Rpl12	1	0	0	0	0	0	0	1	1	1	1
Q9CXW4	Rpl11	1	0	0	0	0	1	1	1	1	1	1
P53026	Rpl10a	1	0	0	0	0	1	0	1	1	1	1
Q6ZWV3	Rpl10	1	1	0	1	1	1	1	0	0	1	1
P51410	Rpl9	1	0	0	1	1	0	0	0	0	1	1
P62918	Rpl8	1	0	0	0	0	1	1	0	0	1	1
P12970	Rpl7a	1	0	0	0	0	1	1	1	0	1	1
P14148	Rpl7	1	0	0	0	0	1	0	1	1	1	1
P47911	Rpl6	1	0	0	1	0	1	1	1	1	1	1
P47962	Rpl5	1	0	0	1	1	1	1	0	0	1	1
Q9D8E6	Rpl4	1	0	0	0	0	1	1	1	1	1	1
P27659	Rpl3	1	1	0	1	1	1	1	1	1	1	1
Q9D706	Rpap3	1	1	0	0	0	0	0	0	0	0	1
Q62193	Rpa2	1	0	0	0	0	0	0	1	1	0	0
Q8VEE4	Rpa1	1	1	0	0	0	1	1	0	1	1	1
Q9EPK2	Rp2	1	1	1	1	1	1	1	1	1	1	1
P70336	Rock2	1	0	1	0	0	1	1	0	1	0	1
O08848	RO60	1	1	1	0	0	0	0	0	0	0	1
Q8VCT3	Rnpep	1	0	0	0	0	1	1	1	1	0	1
Q9D0L8	Rnmt	1	0	0	0	0	0	0	1	1	0	1
Q91VI7	Rnh1	1	0	0	1	1	1	1	1	1	1	1
Q8BFU3	Rnf214	1	0	1	0	0	0	0	0	0	0	1
E9Q555	Rnf213	1	0	0	0	0	1	0	0	1	1	1
Q9ET26	Rnf114	1	0	0	0	0	1	1	0	0	0	1
Q14B01	Rnf113a2	1	0	0	0	0	1	1	0	0	0	0
Q3U319	Rnf40	1	0	0	0	0	0	0	1	1	0	1
Q5DTM8	Rnf20	1	0	0	0	0	0	0	1	1	0	1
Q9CQJ4	Rnf2	1	0	1	0	0	0	0	1	1	0	1
Q9CQ18	Rnaseh2c	1	1	1	0	0	0	0	0	0	0	0
Q9CWY8	Rnaseh2a	1	1	1	0	0	1	1	0	0	0	0
Q9QZL0	Ripk3	1	1	1	0	0	1	0	1	1	0	0
Q60855	Ripk1	1	0	1	0	0	0	0	1	0	0	0
Q8CD15	Riox2	1	1	1	0	0	0	0	0	0	0	0
Q9JJF3	Riox1	1	1	0	0	0	0	0	1	1	0	0
Q922Q2	Riok1	1	0	1	0	0	0	0	0	0	0	0
Q6PR54	Rif1	1	0	0	0	0	0	0	1	0	1	1
Q8BG51	Rhot1	1	1	0	0	0	0	0	0	0	0	1
P62746	Rhob	1	1	1	0	0	0	0	0	0	1	1
Q9QUI0	Rhoa	1	1	1	0	0	1	1	1	1	1	1
Q8VEK2	Rhbdd2	1	1	1	0	0	0	0	0	0	1	1
Q9CX84	Rgs19	1	1	1	0	0	0	0	0	0	1	1
Q60695	Rgl1	1	1	0	0	0	0	0	0	0	0	0
P48377	Rfx1	1	1	1	0	0	0	0	1	0	1	1
Q6A0D4	Rftn1	1	1	1	0	0	0	0	1	1	1	1
Q9D0F6	Rfc5	1	1	1	0	0	0	0	0	0	0	0
Q99J62	Rfc4	1	1	1	0	0	0	0	1	1	0	0
P35601	Rfc1	1	0	0	0	0	0	0	1	1	1	1
Q9D8S4	Rexo2	1	1	0	0	0	0	0	1	1	0	0
Q64FW2	Retsat	1	0	1	0	0	0	0	0	0	0	1
Q8VE91	Retreg1	1	1	0	0	0	0	0	0	0	0	0
Q9CQU3	Rer1	1	1	1	0	0	0	0	0	0	1	1
P82343	Renbp	1	0	0	0	0	0	1	0	0	0	0
Q8BX43	Relt	1	1	0	0	0	0	0	0	0	0	0
Q8K2J7	Rell1	1	0	0	0	1	0	0	1	1	1	1
Q04207	Rela	1	1	0	0	0	0	0	0	0	0	1
P15307	Rel	1	1	0	0	0	0	0	0	0	0	0
Q60870	Reep5	1	0	0	1	1	0	0	0	0	1	1
Q75NR7	Recql4	1	1	1	0	0	0	0	0	0	0	0
Q8BYK4	Rdh12	1	1	1	0	0	0	0	0	0	0	1
Q9QYF1	Rdh11	1	0	0	0	0	1	0	0	0	0	1
P57791	Rce1	1	1	1	0	0	0	0	0	0	1	1
Q8BK67	Rcc2	1	0	0	0	0	1	1	1	1	1	1
Q8VE37	Rcc1	1	0	0	0	0	0	0	1	1	1	1
P31266	Rbpj	1	0	0	0	0	0	0	0	1	1	1
Q91WT8	Rbm47	1	1	0	0	0	0	0	0	0	0	0
Q8VH51	Rbm39	1	0	0	0	0	0	0	0	1	0	1
Q9CXK9	Rbm33	1	0	1	0	0	0	0	0	0	0	0
Q8CGC6	Rbm28	1	1	1	0	0	1	0	0	0	1	1
Q5SFM8	Rbm27	1	0	0	0	0	0	0	1	1	0	1
Q6NZN0	Rbm26	1	0	0	0	0	0	0	1	0	0	1
B2RY56	Rbm25	1	0	0	0	0	1	1	1	1	0	1
Q8BHS3	Rbm22	1	0	0	0	1	0	0	0	0	0	1
Q8JZX4	Rbm17	1	1	0	0	0	0	0	0	0	0	1
Q0VBL3	Rbm15	1	1	1	0	0	0	0	0	0	0	0
Q66JV4	Rbm12b2	1	1	0	0	0	0	0	0	0	0	0
O89086	Rbm3	1	1	0	0	0	0	0	0	0	0	0
Q9WUB0	Rbck1	1	0	1	0	0	0	0	0	0	0	1
Q60973	Rbbp7	1	0	0	1	1	1	1	1	1	0	1
P97868	Rbbp6	1	0	0	0	0	0	0	1	1	0	0
Q60972	Rbbp4	1	0	0	1	1	1	1	1	1	1	1
Q9CW46	Raver1	1	0	0	0	0	0	0	0	1	0	0
Q8CB96	Rassf4	1	1	0	0	0	0	0	0	0	0	0
Q6PFQ7	Rasa4	1	1	1	0	0	0	0	0	0	0	0
Q60790	Rasa3	1	0	0	0	0	1	0	0	0	0	0
E9PYG6	Rasa1	1	0	0	0	0	0	0	1	1	0	1
Q9D0I9	Rars1	1	0	0	0	1	1	1	1	1	1	1
Q8BU31	Rap2c	1	1	1	0	0	1	1	1	1	1	1
P61226	Rap2b	1	1	1	0	0	1	1	1	1	1	1
Q80ZJ1	Rap2a	1	1	1	0	0	0	0	0	0	1	1
E9Q912	Rap1gds1	1	0	0	0	0	0	0	1	1	0	1
P46061	Rangap1	1	1	1	1	1	1	1	1	1	1	1
Q6VN19	Ranbp10	1	0	0	0	0	0	1	0	0	0	1
P69566	Ranbp9	1	1	1	0	0	0	0	1	1	0	0
Q9CT10	Ranbp3	1	0	1	0	0	1	1	1	1	0	0
Q9ERU9	Ranbp2	1	0	0	0	0	1	1	1	1	1	1
P34022	Ranbp1	1	0	0	1	0	0	1	1	1	1	1
P62827	Ran	1	1	1	1	1	1	1	1	1	1	1
Q64012	Raly	1	0	0	0	0	1	0	0	1	0	1
Q9JIW9	Ralb	1	1	1	0	0	0	0	0	0	1	1
P63321	Rala	1	1	1	0	0	0	0	0	0	1	1
Q61818	Rai1	1	1	1	0	0	0	0	0	0	0	0
Q99N57	Raf1	1	1	1	0	0	0	0	0	0	0	1
Q8C570	Rae1	1	0	0	1	1	1	1	1	1	0	1
P70388	Rad50	1	0	0	0	0	0	0	1	1	0	0
P54728	Rad23b	1	1	0	0	0	0	0	0	0	0	1
Q61550	Rad21	1	0	0	0	0	0	0	0	1	0	0
P68040	Rack1	1	0	0	1	1	1	1	0	0	1	1
P63001	Rac1	1	0	0	0	0	0	0	1	1	1	1
Q9JM13	Rabgef1	1	1	0	0	0	0	0	0	0	0	1
O35551	Rabep1	1	1	0	0	0	0	0	0	0	0	1
Q64008	Rab34	1	1	0	0	0	0	0	0	0	0	1
Q921E2	Rab31	1	1	1	0	0	0	0	0	0	0	1
Q91V41	Rab14	1	0	0	0	0	0	0	1	1	1	1
Q8R361	Rab11fip5	1	0	0	0	0	0	0	0	1	0	1
P61028	Rab8b	1	0	1	0	0	0	0	0	0	0	1
P55258	Rab8a	1	1	1	0	0	0	0	0	0	1	1
P35278	Rab5c	1	0	1	0	0	0	0	0	0	1	1
Q8VDV3	Rab3il1	1	0	0	0	0	0	0	1	1	0	0
Q80UJ7	Rab3gap1	1	0	0	0	0	0	0	1	1	0	1
P53994	Rab2a	1	1	1	0	0	0	0	0	0	1	1
Q9D1G1	Rab1b	1	1	1	0	0	0	0	0	0	1	1
Q8BJM3	R3hcc1l	1	0	0	0	0	0	0	0	1	0	0
Q9JMA2	Qtrt1	1	1	0	0	0	0	0	0	0	0	1
Q3TMX7	Qsox2	1	0	1	0	0	0	0	0	0	0	0
Q3UA37	Qrich1	1	1	0	0	0	0	0	0	0	0	1
Q9QYS9	Qki	1	1	1	0	0	0	0	0	1	0	1
Q8BML9	Qars1	1	0	0	1	1	1	1	1	1	0	1
Q9DCC4	Pycr3	1	0	0	0	0	0	0	1	1	1	1
Q922Q4	Pycr2	1	0	0	0	1	0	0	1	0	0	1
Q9EPB4	Pycard	1	1	0	0	0	0	0	0	0	0	0
Q8VI36	Pxn	1	0	0	0	0	0	0	1	1	1	1
Q8BX57	Pxk	1	1	0	0	0	0	0	0	0	0	0
Q99LL5	Pwp1	1	0	0	0	0	1	0	0	0	0	0
Q8K094	Pvr	1	1	1	0	0	0	0	0	0	0	1
Q9D3U0	Pus10	1	1	0	0	0	0	0	0	0	0	1
Q8BKS9	Pum3	1	1	1	0	0	0	0	0	1	0	0
Q8R2Y8	Ptrh2	1	1	1	0	0	0	0	0	0	1	1
E9Q612	Ptpro	1	1	1	0	0	0	0	0	0	0	0
P06800	Ptprc	1	0	0	0	0	1	1	1	1	1	1
P18052	Ptpra	1	1	0	0	0	0	0	0	0	0	1
Q6PB44	Ptpn23	1	0	0	0	0	0	0	1	1	0	1
P35235	Ptpn11	1	0	1	0	0	0	0	1	1	0	1
P29351	Ptpn6	1	0	0	0	0	1	1	1	1	1	1
Q06180	Ptpn2	1	1	0	0	0	0	0	0	0	0	1
P35821	Ptpn1	1	1	1	0	0	0	1	1	1	0	1
P22437	Ptgs1	1	1	0	0	0	0	0	0	0	0	1
Q9R0Q7	Ptges3	1	0	0	1	1	1	0	1	1	1	1
Q60866	Pter	1	1	1	0	0	0	0	0	0	0	1
Q14C51	Ptcd3	1	1	1	0	0	0	0	0	0	0	1
Q8C2E4	Ptcd1	1	1	0	0	0	0	0	0	0	0	0
P97814	Pstpip1	1	0	1	0	0	0	0	0	0	0	0
Q9EST4	Psmg2	1	0	0	0	0	0	1	0	0	0	1
Q9JK23	Psmg1	1	0	0	0	0	1	0	1	0	0	1
Q8BHL8	Psmf1	1	0	0	0	0	0	0	1	0	0	0
P61290	Psme3	1	0	0	0	0	0	0	1	1	0	0
P97372	Psme2	1	1	1	1	1	0	1	1	1	1	1
P97371	Psme1	1	0	0	0	1	0	0	1	1	1	1
O35593	Psmd14	1	0	0	0	0	0	0	1	1	1	1
Q9WVJ2	Psmd13	1	0	0	0	0	1	1	0	0	1	1
Q9D8W5	Psmd12	1	0	0	0	0	1	0	1	1	1	1
Q8BG32	Psmd11	1	0	0	0	0	1	1	1	1	1	1
Q9Z2X2	Psmd10	1	0	0	0	0	0	0	1	1	0	0
Q9CR00	Psmd9	1	0	1	0	0	0	0	1	1	0	1
Q9CX56	Psmd8	1	1	0	0	0	0	0	1	0	1	1
Q8BJY1	Psmd5	1	0	0	0	0	0	0	1	1	0	1
O35226	Psmd4	1	0	0	0	1	0	0	1	1	0	1
Q8VDM4	Psmd2	1	0	0	0	0	0	1	1	1	1	1
Q3TXS7	Psmd1	1	0	0	0	0	1	1	1	0	1	1
P62334	Psmc6	1	0	0	1	1	0	1	1	1	1	1
P62196	Psmc5	1	0	0	0	0	1	0	1	1	1	1
P54775	Psmc4	1	0	0	1	1	1	1	1	1	0	1
O88685	Psmc3	1	0	0	0	1	1	1	1	1	1	1
P46471	Psmc2	1	0	0	0	0	1	1	1	1	1	1
P62192	Psmc1	1	0	0	1	0	1	1	1	1	1	1
O35955	Psmb10	1	1	1	0	0	0	0	0	0	0	1
P70195	Psmb7	1	1	0	0	0	1	1	1	1	1	1
Q60692	Psmb6	1	0	0	1	0	0	0	1	1	1	1
O55234	Psmb5	1	0	0	0	0	1	0	0	0	1	1
Q9R1P1	Psmb3	1	0	0	0	0	1	1	0	0	1	1
Q9R1P3	Psmb2	1	1	1	0	0	0	0	0	0	0	1
O09061	Psmb1	1	0	0	1	1	1	1	0	0	1	1
Q9Z2U0	Psma7	1	0	0	0	0	1	1	1	1	1	1
Q9QUM9	Psma6	1	0	0	0	0	0	0	1	1	1	1
Q9Z2U1	Psma5	1	1	1	0	0	1	1	1	1	1	1
Q9R1P0	Psma4	1	0	0	0	0	0	0	1	1	1	1
O70435	Psma3	1	0	0	0	0	1	1	1	1	1	1
P49722	Psma2	1	0	0	0	0	0	0	1	1	1	1
Q9R1P4	Psma1	1	0	0	1	1	1	1	0	0	1	1
P49769	Psen1	1	1	1	0	0	0	0	0	0	1	1
Q99K85	Psat1	1	0	0	0	0	1	1	1	1	1	1
Q61207	Psap	1	0	0	0	0	0	0	1	1	0	1
Q9DB60	Prxl2b	1	1	1	0	0	0	0	0	0	0	1
Q8BIW1	Prune1	1	1	1	0	0	0	0	0	0	0	1
Q8BGN6	Prrg4	1	1	1	0	0	0	0	0	0	0	0
Q3TLH4	Prrc2c	1	0	0	0	0	1	0	1	1	1	1
Q9D0M1	Prpsap1	1	1	1	0	0	1	0	0	0	0	1
Q9CS42	Prps2	1	1	0	0	0	0	0	0	0	1	1
G3UXL2	Prps1l3	1	0	0	1	1	0	0	0	0	0	1
Q9R1C7	Prpf40a	1	0	0	0	0	1	1	1	1	0	1
Q8CCF0	Prpf31	1	0	0	0	0	0	0	1	1	0	1
Q99KP6	Prpf19	1	0	0	0	1	1	1	1	1	1	1
Q99PV0	Prpf8	1	0	0	0	0	1	1	1	0	1	1
Q91YR7	Prpf6	1	0	1	0	1	1	1	0	1	0	1
Q9DAW6	Prpf4	1	0	0	0	0	0	0	1	1	0	1
Q922U1	Prpf3	1	0	0	0	0	0	0	1	1	0	0
Q8JZY4	Prorp	1	0	1	0	0	0	0	0	0	0	0
Q64695	Procr	1	1	1	0	0	0	1	0	0	1	1
Q922X9	Prmt7	1	0	0	0	0	1	1	1	0	0	1
Q8CIG8	Prmt5	1	0	0	0	0	1	1	1	0	1	1
Q9JIF0	Prmt1	1	0	0	0	0	1	1	0	0	1	1
O08795	Prkcsh	1	0	0	0	0	1	1	1	1	1	1
P28867	Prkcd	1	0	0	0	0	0	0	1	1	0	1
P12367	Prkar2a	1	0	1	0	0	0	0	0	0	0	1
Q9DBC7	Prkar1a	1	0	0	0	0	1	1	0	1	1	1
P20664	Prim1	1	1	0	0	0	0	0	0	0	0	0
Q9QUR6	Prep	1	0	0	0	0	1	1	1	0	1	1
Q9WUQ2	Preb	1	1	0	0	0	0	0	0	0	1	1
O08807	Prdx4	1	0	0	0	0	0	0	1	1	1	1
P20108	Prdx3	1	1	0	0	0	0	1	0	0	1	1
Q61171	Prdx2	1	0	0	0	0	1	1	1	1	1	1
P35700	Prdx1	1	0	0	1	1	1	1	0	0	1	1
Q571I4	Prag1	1	1	1	0	0	0	0	0	0	0	0
Q9JIG8	Praf2	1	1	0	0	0	0	0	0	0	1	1
O88531	Ppt1	1	0	0	0	0	1	1	0	1	0	1
Q922D4	Ppp6r3	1	1	1	0	0	0	0	1	0	0	1
Q7TSI3	Ppp6r1	1	1	0	0	0	0	0	0	0	0	0
Q9CQR6	Ppp6c	1	0	0	0	0	0	1	0	0	0	1
Q60676	Ppp5c	1	0	0	1	0	1	1	1	1	0	1
Q0VGB7	Ppp4r2	1	1	1	0	0	0	0	1	0	0	0
Q8K2V1	Ppp4r1	1	1	0	0	1	0	0	0	0	0	0
P48453	Ppp3cb	1	0	1	0	0	0	0	0	0	0	1
P63328	Ppp3ca	1	1	0	0	0	0	0	0	1	0	1
Q6P1F6	Ppp2r2a	1	0	0	0	0	1	0	0	0	1	1
Q76MZ3	Ppp2r1a	1	1	0	0	0	0	0	1	1	1	1
P62715	Ppp2cb	1	0	0	0	0	0	0	1	0	1	1
Q8BQ30	Ppp1r18	1	0	0	0	0	0	0	1	1	0	0
Q3UMT1	Ppp1r12c	1	1	0	0	0	0	0	1	0	0	1
Q9DBR7	Ppp1r12a	1	1	0	0	0	0	0	0	0	0	1
P63087	Ppp1cc	1	0	1	0	0	0	0	1	1	1	1
P62141	Ppp1cb	1	1	0	0	0	1	0	0	1	1	1
P62137	Ppp1ca	1	0	0	0	0	0	0	1	1	1	1
P51175	Ppox	1	1	0	0	0	0	0	0	0	0	1
Q8BVQ5	Ppme1	1	1	1	0	0	0	0	0	0	0	1
Q61074	Ppm1g	1	1	1	1	0	0	0	1	1	1	1
Q8CGA0	Ppm1f	1	1	0	0	0	0	0	0	0	0	1
Q6ZQB6	Ppip5k2	1	1	1	0	0	0	0	0	0	0	1
A2AR02	Ppig	1	0	0	0	0	1	1	1	1	0	0
Q9QZH3	Ppie	1	0	0	0	0	0	0	1	1	0	1
Q9CR16	Ppid	1	0	0	0	0	1	1	1	1	1	1
P24369	Ppib	1	0	0	1	0	0	0	0	0	0	1
P17742	Ppia	1	0	0	1	1	1	1	0	1	1	1
Q8C8U0	Ppfibp1	1	0	0	0	0	0	0	0	1	0	0
B2RXQ2	Ppfia1	1	0	1	0	0	0	0	0	0	0	0
Q8CIH9	Ppat	1	1	1	0	0	1	1	0	0	0	0
Q91VM9	Ppa2	1	0	0	0	0	0	0	1	1	0	1
Q9D819	Ppa1	1	0	0	1	1	1	1	1	1	0	1
P37040	Por	1	0	0	0	0	1	1	1	1	1	1
Q8K205	Pop1	1	0	0	0	0	1	1	1	1	0	0
Q91X88	Pomgnt1	1	1	1	0	0	0	0	0	0	1	1
Q8K3Z9	Pom121	1	1	1	0	0	0	0	0	1	1	1
Q9CZT4	Polr3e	1	1	1	0	0	0	0	0	0	0	0
B2RXC6	Polr3a	1	1	0	0	0	0	0	0	0	0	0
P97760	Polr2c	1	1	0	0	0	0	0	1	1	0	0
Q8K202	Polr1e	1	1	0	0	0	0	0	0	0	0	0
P70700	Polr1b	1	1	1	0	0	0	0	0	0	0	0
O35134	Polr1a	1	1	0	0	0	0	0	0	0	0	0
Q9WVF7	Pole	1	0	1	0	0	0	0	0	0	0	0
Q8BG81	Poldip3	1	1	1	0	0	0	0	0	0	0	0
Q91VA6	Poldip2	1	1	0	0	0	0	0	0	0	0	1
P52431	Pold1	1	0	0	0	0	1	1	0	0	0	1
G5E897	Poglut3	1	1	0	0	0	0	0	0	0	0	1
Q91ZW2	Pofut1	1	0	0	0	0	1	0	0	0	0	1
Q8K1R3	Pnpt1	1	1	0	0	0	0	0	0	1	1	1
Q8BJ56	Pnpla2	1	1	0	0	0	0	0	0	0	0	1
P23492	Pnp	1	0	0	0	0	0	1	1	0	1	1
O35691	Pnn	1	0	0	1	1	0	0	1	1	0	0
Q9JLV6	Pnkp	1	0	1	0	0	0	0	0	0	0	0
Q9D1G2	Pmvk	1	0	1	0	0	0	0	0	0	0	0
Q9CXT8	Pmpcb	1	0	0	0	0	0	0	1	1	0	1
Q9DC61	Pmpca	1	0	0	0	0	1	1	1	1	1	1
Q9Z2M7	Pmm2	1	1	0	0	0	0	0	0	0	0	0
B2RXS4	Plxnb2	1	0	0	0	1	1	1	1	1	1	1
P58196	Plscr4	1	1	0	0	0	0	0	0	0	0	1
Q9JIZ9	Plscr3	1	1	1	0	0	1	1	1	1	1	1
Q9JJ00	Plscr1	1	1	1	0	0	1	1	0	0	1	1
Q99K51	Pls3	1	1	0	0	0	1	1	0	1	0	1
Q9R1Q7	Plp2	1	1	1	0	0	0	0	0	0	1	1
Q9DBG5	Plin3	1	1	1	0	0	0	0	1	1	0	1
Q8K124	Plekho2	1	1	1	0	1	0	0	1	1	0	1
Q7TSI1	Plekhm1	1	1	0	0	0	0	0	0	0	0	0
Q9JHK5	Plek	1	1	1	1	0	1	1	1	1	1	1
Q9QXS1	Plec	1	0	0	0	1	1	1	1	1	1	1
P97813	Pld2	1	1	1	0	0	0	0	0	0	0	1
Q9Z280	Pld1	1	1	1	0	0	0	0	0	0	1	1
Q8K394	Plcl2	1	0	1	0	0	0	0	0	0	0	1
Q8CIH5	Plcg2	1	0	0	0	0	1	1	0	0	0	0
Q62077	Plcg1	1	1	0	0	0	0	0	0	0	0	1
P51432	Plcb3	1	1	1	0	0	0	0	0	0	0	1
P06869	Plau	1	0	0	0	0	0	1	0	0	0	0
P27612	Plaa	1	0	0	0	0	1	0	0	0	0	1
P47713	Pla2g4a	1	0	0	0	0	1	1	1	0	1	1
Q68FH0	Pkp4	1	1	1	0	0	0	0	0	0	0	1
Q9CQ73	Pkp2	1	1	1	0	0	0	0	0	0	0	0
P70268	Pkn1	1	0	1	1	1	0	0	1	0	0	1
P52480	Pkm	1	0	0	0	1	1	1	1	1	1	1
Q8K411	Pitrm1	1	1	1	1	1	1	1	1	1	0	1
P53810	Pitpna	1	1	0	1	1	1	1	1	1	0	1
Q9CZX7	Pip4p2	1	1	1	0	0	0	0	0	0	1	1
Q8VD65	Pik3r4	1	1	1	0	0	0	0	0	0	0	1
P26450	Pik3r1	1	1	0	0	0	0	0	0	0	1	1
O35904	Pik3cd	1	1	0	0	0	0	0	0	0	0	1
Q9EQ32	Pik3ap1	1	1	0	0	0	0	0	0	0	1	1
Q9CQJ2	Pih1d1	1	1	0	0	0	0	0	0	0	0	1
Q8BXQ2	Pigt	1	1	1	1	1	1	1	0	0	1	1
Q6PD26	Pigs	1	1	1	0	0	0	0	0	0	0	1
Q9R1S3	Pign	1	1	1	0	0	1	0	0	0	1	1
D3Z3Y1	Pigg	1	1	1	0	0	0	0	0	0	0	1
Q8CBQ5	Pi4k2b	1	1	1	0	0	0	0	1	0	1	1
Q2TBE6	Pi4k2a	1	1	1	0	0	1	1	1	1	1	1
Q61753	Phgdh	1	0	0	1	1	1	1	1	1	1	1
B2RQG2	Phf3	1	0	0	0	0	0	0	1	0	0	0
O35129	Phb2	1	0	1	0	0	0	0	0	0	1	1
P67778	Phb1	1	1	1	1	1	1	1	1	1	1	1
Q9JJT9	Phax	1	0	0	0	0	0	0	1	1	0	0
Q8BHF7	Pgs1	1	0	1	0	0	0	0	0	0	0	1
Q80UU9	Pgrmc2	1	1	0	0	0	0	0	0	0	1	1
Q7TSV4	Pgm2	1	1	1	0	0	0	0	0	0	0	1
Q9D0F9	Pgm1	1	0	0	0	0	1	1	1	1	1	1
Q9CQ60	Pgls	1	1	1	0	0	0	0	1	1	1	1
P09411	Pgk1	1	0	0	1	1	1	1	0	0	1	1
Q8BUY9	Pggt1b	1	1	0	0	0	0	0	0	0	0	0
Q9DCD0	Pgd	1	0	0	1	1	1	1	1	1	1	1
Q8BX10	Pgam5	1	0	1	0	0	0	0	0	0	0	1
Q9DBJ1	Pgam1	1	0	0	1	1	1	1	1	1	1	1
P62962	Pfn1	1	0	0	0	0	1	1	0	0	1	1
Q9WUA3	Pfkp	1	0	0	1	0	1	1	0	1	1	1
P47857	Pfkm	1	1	0	0	0	0	0	0	0	0	1
P12382	Pfkl	1	0	0	0	0	0	1	0	1	1	1
Q3UWL8	Pfdn4	1	0	0	0	0	0	0	1	1	0	0
O70591	Pfdn2	1	0	0	0	0	0	0	0	1	0	0
Q5SUR0	Pfas	1	0	0	0	0	1	1	1	1	1	1
Q9EQ61	Pes1	1	0	0	0	0	1	1	1	1	1	1
Q11136	Pepd	1	0	0	0	0	0	1	1	1	1	1
Q9DBD5	Pelp1	1	0	0	0	0	1	0	0	0	0	0
Q80X73	Pelo	1	1	1	0	0	0	0	0	0	0	0
P70296	Pebp1	1	0	0	1	0	1	1	0	0	1	1
Q8K183	Pdxk	1	0	0	1	1	0	0	1	1	1	1
Q99K01	Pdxdc1	1	0	0	0	0	1	0	1	1	0	1
Q4VA53	Pds5b	1	0	1	0	0	0	0	0	0	0	0
Q6A026	Pds5a	1	0	0	0	0	0	0	1	1	0	1
Q8CI51	Pdlim5	1	0	0	0	0	1	1	0	0	1	1
Q922H2	Pdk3	1	0	1	0	0	0	0	0	0	0	1
Q922R8	Pdia6	1	0	0	1	1	1	1	1	1	1	1
Q921X9	Pdia5	1	1	0	0	0	0	0	1	1	0	1
P08003	Pdia4	1	0	0	1	1	1	1	1	1	1	1
P27773	Pdia3	1	0	0	1	1	1	1	1	1	1	1
Q8BKZ9	Pdhx	1	1	1	1	1	1	1	1	1	1	1
Q9D051	Pdhb	1	0	0	1	1	1	1	1	1	1	1
P35486	Pdha1	1	0	0	0	0	1	1	1	1	0	1
Q3TIU4	Pde12	1	0	0	0	0	1	1	1	1	0	1
Q6NS46	Pdcd11	1	0	0	0	0	1	0	1	1	1	1
Q9WU78	Pdcd6ip	1	0	0	1	1	0	1	1	1	1	1
P46718	Pdcd2	1	0	0	0	0	1	1	1	1	0	1
Q922E4	Pcyt2	1	0	0	0	0	1	1	0	0	0	1
Q9CQF9	Pcyox1	1	0	1	0	0	0	0	0	0	0	1
Q8VI59	Pcnx3	1	1	1	0	0	0	0	0	0	1	1
P17918	Pcna	1	0	0	1	1	1	1	1	1	1	1
Q9R0L6	Pcm1	1	1	0	0	0	0	0	0	1	1	1
Q8BH04	Pck2	1	0	0	1	1	1	1	1	1	0	1
A2RS43	Pcdh7	1	1	1	0	0	0	0	0	0	0	0
Q99MN9	Pccb	1	1	1	0	0	0	0	0	0	0	1
Q61990	Pcbp2	1	1	0	0	0	1	1	1	1	1	1
P60335	Pcbp1	1	0	0	1	0	1	1	1	1	1	1
Q3TVI8	Pbxip1	1	1	1	0	0	0	0	1	0	0	1
P58501	Paxbp1	1	1	0	0	0	0	0	0	0	0	0
O88554	Parp2	1	1	0	0	0	0	0	0	0	0	0
P11103	Parp1	1	0	0	0	1	1	1	1	1	1	1
Q8VDG3	Parn	1	0	1	0	0	0	0	0	0	0	0
Q5XJY4	Parl	1	1	0	0	0	0	0	0	0	0	0
Q99LX0	Park7	1	0	0	0	0	1	1	1	1	1	1
O88622	Parg	1	0	0	0	0	1	0	0	0	0	1
Q60967	Papss1	1	0	1	0	0	0	0	1	0	0	0
Q61183	Papola	1	1	0	0	0	0	0	0	0	0	0
Q8C0L6	Paox	1	1	1	0	0	0	0	0	0	0	0
Q9JLB0	Pals2	1	1	1	0	0	1	0	1	1	1	1
Q8CIN4	Pak2	1	0	0	0	0	0	0	1	1	0	1
Q9DCE5	Pak1ip1	1	0	0	0	0	1	0	0	0	0	1
Q9DCL9	Paics	1	0	0	1	1	1	1	1	1	1	1
Q3U1F9	Pag1	1	1	1	0	0	0	0	1	1	1	1
Q61206	Pafah1b2	1	1	1	0	0	0	0	0	0	1	1
P63005	Pafah1b1	1	1	1	0	0	1	0	0	0	1	1
Q9WVE8	Pacsin2	1	0	0	0	1	0	0	1	1	0	1
Q9D771	Pacc1	1	1	1	0	0	1	1	0	1	0	1
Q6PHQ9	Pabpc4	1	0	0	0	0	1	1	1	1	0	0
P29341	Pabpc1	1	0	0	0	0	1	1	1	1	1	1
P50580	Pa2g4	1	0	0	0	0	1	1	1	1	1	1
P09103	P4hb	1	1	1	1	1	1	1	1	1	1	1
Q9Z1M0	P2rx7	1	1	1	1	1	1	1	1	0	1	1
Q9JJX6	P2rx4	1	1	1	0	0	0	1	0	0	1	1
Q6P9R2	Oxsr1	1	1	0	0	0	0	0	1	1	0	1
Q9D404	Oxsm	1	1	1	0	0	0	0	1	1	1	1
Q4KMM3	Oxr1	1	0	1	0	0	0	0	0	0	0	1
Q9D0K2	Oxct1	1	0	0	0	0	1	1	1	1	1	1
B2RUR8	Otud7b	1	1	1	0	0	0	0	0	0	0	0
Q8K2H2	Otud6b	1	0	1	0	0	0	0	1	0	0	0
B2RRE7	Otud4	1	0	0	0	0	1	1	1	1	1	1
Q7TQI3	Otub1	1	0	0	0	0	1	1	1	1	0	1
Q62422	Ostf1	1	0	1	0	0	0	0	1	1	1	1
A2A716	Osbpl7	1	1	1	0	0	0	0	0	0	0	0
Q3B7Z2	Osbp	1	0	0	0	0	0	1	0	0	0	1
Q8BWG9	Orai1	1	1	0	1	1	0	0	0	0	1	1
Q9CZ30	Ola1	1	0	0	0	1	1	1	1	1	1	1
Q8CGY8	Ogt	1	0	0	0	0	1	1	1	1	0	1
Q99PG2	Ogfr	1	0	0	0	0	0	0	1	1	0	0
Q60597	Ogdh	1	0	0	1	1	1	1	1	1	1	1
Q9EQQ9	Oga	1	0	0	0	0	0	0	0	1	0	1
Q9CRD0	Ociad1	1	1	1	0	0	0	0	0	0	1	1
P29758	Oat	1	0	0	0	0	1	1	1	1	1	1
P11928	Oas1a	1	1	0	0	0	0	0	0	0	1	1
Q99JX7	Nxf1	1	0	0	0	0	1	1	0	1	0	1
Q9DBY8	Nvl	1	0	1	0	0	1	1	1	1	0	0
P61971	Nutf2	1	0	0	0	0	1	1	0	0	1	1
Q80U93	Nup214	1	0	0	0	0	0	1	1	1	1	1
Q9QY81	Nup210	1	1	1	0	0	1	1	1	0	1	1
B9EJ54	Nup205	1	1	0	0	0	1	0	0	0	0	0
Q99P88	Nup155	1	0	0	0	0	0	0	1	0	1	1
E9Q3G8	Nup153	1	0	0	1	1	1	1	1	1	0	1
Q6PFD9	Nup98	1	0	0	0	0	1	0	1	1	1	1
Q8BJ71	Nup93	1	0	0	0	0	0	0	0	1	0	1
Q8CEC0	Nup88	1	0	0	0	0	1	1	1	1	0	1
Q9JIH2	Nup50	1	0	0	1	1	1	1	1	1	1	1
P59235	Nup43	1	0	0	1	0	1	1	1	1	0	1
Q9QZS3	Numb	1	1	1	0	0	0	0	0	0	0	0
E9Q7G0	Numa1	1	0	0	0	1	0	0	1	1	0	1
Q9JKX6	Nudt5	1	0	0	0	0	0	0	1	1	1	1
Q9CQ48	Nudcd2	1	0	1	0	0	0	0	1	1	0	1
Q6PIP5	Nudcd1	1	0	0	0	0	0	0	1	1	0	1
Q9R061	Nubp2	1	0	0	0	0	1	1	1	1	0	1
Q9R060	Nubp1	1	1	1	0	0	1	1	0	0	0	1
P54729	Nub1	1	0	0	0	0	0	1	1	1	0	0
Q9CQA9	Ntpcr	1	0	1	0	0	0	0	0	0	0	1
A0A2I3BR81	Nt5dc2	1	1	1	0	0	1	1	0	0	0	0
Q3V1L4	Nt5c2	1	0	1	0	0	1	0	0	0	1	1
Q9JM14	Nt5c	1	0	0	0	0	0	1	1	1	0	1
Q8K4F6	Nsun5	1	0	1	0	0	0	0	0	0	0	0
Q1HFZ0	Nsun2	1	0	0	0	0	1	0	1	1	1	1
P46460	Nsf	1	1	0	0	0	1	0	1	1	0	1
Q8BVE8	Nsd2	1	1	0	0	0	0	0	1	0	1	1
Q8BMT4	Nrros	1	1	1	0	0	0	0	0	0	0	0
O35375	Nrp2	1	1	1	0	0	0	1	0	1	1	1
P97333	Nrp1	1	1	1	0	0	0	0	1	1	1	1
Q8BHG1	Nrdc	1	1	0	0	0	1	1	0	1	0	1
Q99J45	Nrbp1	1	0	1	0	0	0	0	1	1	0	0
P08556	Nras	1	1	1	0	1	0	0	0	0	1	1
Q8CJ26	Nradd	1	1	0	0	0	0	0	0	0	0	1
Q61937	Npm1	1	0	0	1	1	1	1	1	1	1	1
P60670	Nploc4	1	0	0	0	0	1	1	1	1	0	1
Q11011	Npepps	1	0	0	0	0	0	1	0	0	0	1
Q6NSR8	Npepl1	1	0	0	0	0	1	1	1	1	0	1
O35604	Npc1	1	1	1	0	1	1	1	1	1	1	1
Q9D6T0	Nosip	1	0	0	0	0	1	1	1	1	0	1
Q6DFW4	Nop58	1	0	1	0	0	0	0	1	1	1	1
Q9D6Z1	Nop56	1	0	0	0	0	1	1	1	1	1	1
Q9CPT5	Nop16	1	1	1	0	0	0	0	0	0	0	0
Q8R3N1	Nop14	1	1	0	0	0	0	0	1	0	0	0
Q8BMC4	Nop9	1	1	0	0	0	0	0	0	0	0	0
Q922K7	Nop2	1	0	0	1	0	1	0	0	1	1	1
Q99K48	Nono	1	0	0	0	0	1	1	1	1	1	1
Q8BJW5	Nol11	1	0	0	0	0	1	1	1	0	0	0
Q5RJG1	Nol10	1	0	0	0	0	0	0	1	1	0	0
Q3TZX8	Nol9	1	1	1	0	0	1	0	0	0	0	0
Q3UHX0	Nol8	1	0	0	0	0	0	0	1	1	0	0
Q8R5K4	Nol6	1	0	0	0	0	1	1	0	1	0	0
Q8BHY2	Noc4l	1	0	0	0	0	0	0	0	1	0	0
Q8BW10	Nob1	1	0	0	0	0	0	0	1	1	0	0
O70310	Nmt1	1	0	0	0	0	1	1	1	1	1	1
Q8K2T1	Nmral1	1	1	0	0	0	1	1	0	0	0	0
Q01768	Nme2	1	0	0	0	0	1	1	0	1	1	1
P15532	Nme1	1	0	0	0	0	1	1	1	0	1	1
Q8R4B8	Nlrp3	1	1	0	0	0	0	0	0	0	1	1
Q91YP2	Nln	1	0	0	0	0	0	0	0	1	0	1
Q8VEJ4	Nle1	1	1	1	0	0	0	0	0	0	0	0
Q9JHW2	Nit2	1	0	0	0	0	1	1	1	0	0	1
Q80TM9	Nisch	1	0	0	0	0	0	0	1	1	0	0
Q8R1F1	Niban2	1	0	0	0	0	1	1	1	1	1	1
Q3UW53	Niban1	1	0	0	0	0	1	1	1	1	0	1
Q9CRB2	Nhp2	1	0	1	0	0	0	0	0	0	0	1
P70441	Nherf1	1	0	0	0	0	0	0	1	1	0	1
E9Q8I7	Nfxl1	1	1	0	0	0	0	0	0	0	0	1
Q9Z1J3	Nfs1	1	0	0	0	0	0	0	1	1	0	1
Q60591	Nfatc2	1	1	0	0	0	0	0	1	0	0	0
Q6P5H2	Nes	1	0	1	0	0	0	0	0	0	0	0
P97798	Neo1	1	1	1	0	0	0	0	0	1	0	1
Q8C4Y3	Nelfb	1	1	1	0	0	0	0	0	0	0	0
Q9ES74	Nek7	1	0	0	0	0	1	0	0	0	0	0
P32507	Nectin2	1	1	1	0	0	0	0	0	0	1	1
Q9D6J6	Ndufv2	1	0	0	0	0	0	0	1	0	0	1
Q91YT0	Ndufv1	1	1	1	1	1	1	1	1	1	1	1
Q8K3J1	Ndufs8	1	0	0	0	0	0	0	1	0	0	1
Q9DCT2	Ndufs3	1	1	1	0	0	0	0	1	0	0	1
Q91WD5	Ndufs2	1	0	0	0	0	1	1	1	1	0	1
Q91VD9	Ndufs1	1	0	0	1	1	1	1	1	1	1	1
Q9CQJ8	Ndufb9	1	1	0	0	0	0	0	1	1	0	1
Q9CWG8	Ndufaf7	1	1	0	0	0	0	0	0	0	0	1
Q99LC3	Ndufa10	1	0	0	0	0	1	1	0	1	0	1
Q9DCJ5	Ndufa8	1	1	0	0	0	0	0	0	0	0	1
Q62425	Ndufa4	1	0	1	0	0	1	1	0	0	0	1
Q9CQ75	Ndufa2	1	0	1	0	0	0	0	0	0	0	1
Q9QYG0	Ndrg2	1	1	0	0	0	0	0	0	1	1	1
Q62433	Ndrg1	1	0	1	0	0	0	0	0	0	1	1
Q8VCB1	Ndc1	1	1	1	0	0	1	1	0	0	0	1
P57716	Ncstn	1	1	1	0	0	1	1	1	1	1	1
Q9WU42	Ncor2	1	1	1	0	0	0	0	0	0	0	0
O09000	Ncoa3	1	1	0	0	0	0	0	0	0	0	1
P09405	Ncl	1	0	0	0	1	1	1	1	1	1	1
Q6GQX2	Nckap5l	1	1	0	0	0	0	0	1	0	0	0
Q8K1X4	Nckap1l	1	0	0	0	0	1	1	0	0	0	0
O70145	Ncf2	1	0	0	0	0	1	1	1	1	1	1
Q09014	Ncf1	1	0	0	0	0	0	0	1	0	1	1
Q8BLF1	Nceh1	1	1	1	0	0	1	1	1	1	1	1
Q9CQ49	Ncbp2	1	1	1	0	0	0	0	0	0	0	0
Q3UYV9	Ncbp1	1	1	1	0	0	0	0	0	0	1	1
Q8BSP2	Ncaph2	1	0	1	0	0	0	0	0	0	0	0
Q8C156	Ncaph	1	0	0	0	0	1	1	0	1	0	0
Q6DFV1	Ncapg2	1	1	1	0	0	0	0	0	0	0	0
Q9CZ42	Naxd	1	1	1	0	0	0	0	0	0	0	1
Q8CH77	Nav1	1	0	1	0	0	0	0	0	0	0	0
Q8K224	Nat10	1	0	0	0	0	0	0	1	1	0	1
Q99MD9	Nasp	1	0	0	1	1	0	0	1	1	0	1
Q8BP47	Nars1	1	0	0	1	1	1	1	1	1	1	1
Q9CWZ7	Napg	1	1	1	0	0	0	0	1	0	0	1
Q9DB05	Napa	1	1	1	0	0	0	0	1	1	1	1
Q78ZA7	Nap1l4	1	0	0	0	0	1	0	1	1	0	1
P28656	Nap1l1	1	0	0	1	0	0	1	1	1	1	1
Q99J77	Nans	1	0	0	0	0	1	1	1	1	0	1
Q99KQ4	Nampt	1	0	0	0	1	1	1	1	1	1	1
Q8BJ48	Nagpa	1	0	0	0	0	0	1	1	1	0	1
Q9QZ08	Nagk	1	1	1	0	0	0	0	0	0	0	0
Q9QWR8	Naga	1	1	0	0	0	0	0	0	0	0	1
Q8VBW6	Nae1	1	1	1	0	0	0	0	0	0	0	1
P70670	Naca	1	1	1	0	0	0	0	1	1	0	1
Q6PHQ8	Naa35	1	1	0	0	0	0	0	0	0	0	1
Q8CES0	Naa30	1	1	0	0	0	0	0	0	0	0	0
Q8BWZ3	Naa25	1	0	0	0	0	0	0	0	1	1	1
Q80UM3	Naa15	1	0	0	0	0	1	1	1	1	1	1
Q69ZN7	Myof	1	1	1	1	1	1	1	1	1	1	1
P97479	Myo7a	1	1	0	0	0	0	0	0	0	0	1
Q99104	Myo5a	1	0	0	0	0	0	0	0	1	0	1
E9Q634	Myo1e	1	0	1	0	0	0	0	0	0	0	0
Q8VDD5	Myh9	1	0	0	1	1	1	1	1	1	1	1
Q9JK81	Myg1	1	0	0	0	0	1	1	1	1	0	1
Q9CPT4	Mydgf	1	1	0	0	0	0	0	0	0	0	0
P22366	Myd88	1	1	1	0	0	0	0	0	0	0	0
Q7TPV4	Mybbp1a	1	1	1	0	0	1	1	1	1	1	1
O35682	Myadm	1	1	1	0	0	1	1	0	0	1	1
Q9EQK5	Mvp	1	0	0	0	0	0	0	1	1	1	1
Q99JF5	Mvd	1	1	1	0	0	0	0	0	0	0	0
Q5HZI1	Mtus1	1	1	1	0	0	0	0	0	0	0	0
Q9CZU3	Mtrex	1	0	0	0	0	0	1	1	1	1	1
P62774	Mtpn	1	0	0	0	0	0	0	0	1	1	1
Q923Z3	Mto1	1	1	1	0	0	0	0	0	0	0	0
P03888	Mtnd1	1	0	0	0	0	1	1	0	0	0	1
P18155	Mthfd2	1	1	0	0	0	0	0	0	0	0	0
Q3V3R1	Mthfd1l	1	1	0	1	1	1	1	1	1	1	1
Q922D8	Mthfd1	1	0	0	1	1	1	1	1	1	1	1
Q80WJ7	Mtdh	1	1	1	1	1	1	1	1	1	1	1
Q791V5	Mtch2	1	1	0	0	0	0	0	0	0	1	1
Q9CQ65	Mtap	1	0	0	0	1	1	1	1	1	1	1
P30204	Msr1	1	1	0	0	0	0	0	0	0	0	0
P26041	Msn	1	0	0	0	0	1	1	1	1	1	1
P54276	Msh6	1	0	0	0	0	0	0	1	1	1	1
P43247	Msh2	1	0	0	0	0	0	0	0	1	0	0
Q8BJZ4	Mrps35	1	1	1	0	0	0	0	0	0	0	1
Q8BK72	Mrps27	1	1	0	0	0	0	0	0	0	0	1
Q99N84	Mrps18b	1	1	1	0	0	0	0	0	0	1	1
Q9CPX7	Mrps16	1	1	0	0	0	0	0	0	0	0	1
Q9D1H8	Mrpl53	1	0	1	0	0	0	0	0	0	0	0
Q9EQI8	Mrpl46	1	1	0	0	0	0	0	1	1	0	1
Q8K2M0	Mrpl38	1	1	1	0	0	0	0	0	0	0	1
Q921S7	Mrpl37	1	0	1	0	0	0	0	0	0	0	1
Q9DCI9	Mrpl32	1	0	0	0	0	0	0	1	0	0	0
Q9CPR5	Mrpl15	1	1	0	0	0	0	0	0	0	0	0
Q3TBW2	Mrpl10	1	1	1	0	0	0	0	0	0	0	1
Q9CQT1	Mri1	1	0	0	0	1	1	0	1	1	0	1
Q61830	Mrc1	1	0	0	0	0	1	1	0	0	0	1
Q99J99	Mpst	1	0	0	0	0	0	1	0	0	0	1
P70290	Mpp1	1	1	1	1	1	1	1	1	1	1	1
Q810V0	Mphosph10	1	0	0	1	0	0	0	0	0	0	0
Q9CWP6	Mospd2	1	1	0	0	0	0	0	0	0	0	1
Q80UM7	Mogs	1	1	1	0	0	1	0	1	1	1	1
P16332	Mmut	1	1	1	0	0	0	0	0	0	0	1
Q99J39	Mlycd	1	1	1	0	0	0	0	0	0	0	1
Q6ZQI3	Mlec	1	1	1	1	1	1	1	1	1	1	1
O89050	Mkln1	1	1	0	0	0	0	0	0	0	0	1
E9PVX6	Mki67	1	0	0	1	1	0	0	1	1	0	0
A6H611	Mipep	1	1	0	0	0	0	0	0	0	0	1
Q76LS9	Mindy1	1	0	0	0	0	0	0	1	0	0	1
P34884	Mif	1	0	0	1	1	1	1	0	0	1	1
Q91ZV0	Mia2	1	1	1	0	0	0	0	0	0	0	1
Q9D2V8	Mfsd10	1	1	1	0	0	0	0	0	0	1	1
Q921Y4	Mfsd5	1	1	1	0	0	0	0	0	0	1	1
O09008	Mfng	1	1	0	0	0	0	0	0	0	0	0
Q922T2	Mfap3	1	1	1	0	0	0	0	0	1	1	1
Q91YR5	Mettl13	1	0	1	0	0	0	0	0	0	0	1
Q8BP48	Metap1	1	0	0	0	0	0	0	1	1	0	1
Q91VH6	Memo1	1	0	0	0	0	1	1	1	1	0	0
Q99K74	Med24	1	0	1	0	0	0	0	0	0	0	0
Q924H2	Med15	1	1	0	0	0	0	0	0	0	0	0
A2ABV5	Med14	1	0	1	0	0	0	0	0	0	0	0
Q9DCS3	Mecr	1	1	1	0	0	0	0	0	0	0	1
Q99KE1	Me2	1	0	0	0	0	1	1	0	1	1	1
J3QMC5	Mdn1	1	1	0	0	1	0	0	0	0	0	0
P08249	Mdh2	1	0	0	1	1	1	1	1	1	1	1
P14152	Mdh1	1	0	1	1	1	1	1	1	1	1	1
Q8BX65	Mdfic	1	1	1	0	0	0	0	0	0	1	1
Q5PSV9	Mdc1	1	0	0	0	0	0	0	1	1	0	1
Q3UMR5	Mcu	1	1	1	0	0	0	0	0	0	0	1
Q8R4F0	Mcoln3	1	1	1	0	0	1	1	0	0	0	1
Q8K595	Mcoln2	1	1	1	0	0	0	0	0	0	0	0
Q99J21	Mcoln1	1	1	1	0	0	0	0	0	0	1	1
Q8R3C0	Mcmbp	1	1	1	0	0	1	1	1	1	0	1
Q61881	Mcm7	1	0	0	0	0	0	0	1	1	1	1
P97311	Mcm6	1	0	1	0	1	1	1	1	1	0	1
P49718	Mcm5	1	0	0	1	0	1	1	1	1	1	1
P49717	Mcm4	1	0	0	0	0	1	1	1	1	1	1
P25206	Mcm3	1	0	0	1	1	0	1	1	1	1	1
P97310	Mcm2	1	0	0	1	1	1	1	1	1	1	1
Q8R3F5	Mcat	1	0	1	0	0	0	0	1	0	0	1
Q8BL86	Mblac2	1	1	1	0	0	0	0	0	0	0	1
Q9Z2D8	Mbd3	1	0	1	0	0	0	0	0	0	0	0
Q8K310	Matr3	1	0	0	1	1	0	0	1	1	1	1
Q99LB6	Mat2b	1	0	0	0	1	0	0	1	1	0	1
Q3THS6	Mat2a	1	0	0	1	1	1	1	1	0	1	1
Q499X9	Mars2	1	1	1	0	0	0	0	0	0	0	0
Q68FL6	Mars1	1	0	0	0	0	1	1	1	1	1	1
Q05512	Mark2	1	0	1	0	0	0	0	0	0	0	0
Q8BJ34	Marf1	1	0	1	0	0	0	0	0	0	0	1
P26645	Marcks	1	1	0	0	0	0	0	0	0	0	1
Q61166	Mapre1	1	0	0	0	0	0	0	1	1	0	1
P49138	Mapkapk2	1	0	0	0	0	0	0	1	1	0	0
P47811	Mapk14	1	1	1	0	0	0	0	0	0	0	1
Q63844	Mapk3	1	1	0	0	0	0	0	1	0	0	1
P63085	Mapk1	1	0	0	1	1	1	0	1	1	0	1
A2AJI0	Map7d1	1	1	0	0	0	0	0	1	1	0	1
P97820	Map4k4	1	1	1	0	0	0	0	0	0	0	0
P27546	Map4	1	0	0	1	0	0	0	1	1	1	1
O08648	Map3k4	1	0	1	0	0	0	0	0	0	0	0
P53349	Map3k1	1	0	1	0	0	0	0	0	0	0	0
O09110	Map2k3	1	1	0	0	0	0	0	0	0	0	0
P31938	Map2k1	1	0	0	0	0	0	0	1	1	1	1
Q8C052	Map1s	1	1	1	0	0	0	0	1	1	0	0
Q9CXI5	Manf	1	0	0	0	0	1	1	1	1	0	1
Q6NXH2	Manea	1	1	1	0	0	0	0	0	0	0	0
Q8BRK9	Man2a2	1	1	1	0	0	0	0	0	0	0	0
P27046	Man2a1	1	0	1	0	0	0	0	0	0	0	1
A2AJ15	Man1b1	1	1	1	0	0	0	1	1	1	1	1
Q2TBA3	Malt1	1	1	0	0	0	0	0	0	0	0	0
Q8BGS0	Mak16	1	0	0	0	0	0	0	0	1	1	1
Q9QXZ0	Macf1	1	0	0	0	0	0	0	1	1	1	1
P24668	M6pr	1	1	1	1	1	0	0	0	0	1	1
P97823	Lypla1	1	1	1	0	0	0	0	0	0	0	1
P25911	Lyn	1	1	1	0	0	1	1	1	1	1	1
Q08288	Lyar	1	1	1	0	0	1	0	0	0	0	1
Q01965	Ly9	1	1	1	1	1	1	1	1	0	1	1
Q5SUF2	Luc7l3	1	0	0	0	0	0	0	1	1	1	1
Q7TNC4	Luc7l2	1	0	0	1	1	0	0	1	0	0	1
Q9CYI4	Luc7l	1	0	0	1	1	0	0	1	1	0	1
Q6NSQ7	Ltv1	1	0	0	0	0	0	0	1	0	0	0
P24527	Lta4h	1	0	0	0	0	1	1	0	0	0	1
Q8BLN5	Lss	1	0	1	0	0	0	0	0	0	0	1
P19973	Lsp1	1	1	0	0	0	0	0	0	0	0	1
Q8K2F8	Lsm14a	1	0	0	0	0	0	0	1	1	0	1
Q9D0R8	Lsm12	1	0	0	0	0	0	0	1	1	0	1
Q3UM18	Lsg1	1	1	0	0	0	1	1	0	1	0	1
Q3UZ39	Lrrfip1	1	0	0	0	0	0	0	1	1	1	1
Q922Q8	Lrrc59	1	0	0	1	1	0	0	1	1	1	1
Q505F5	Lrrc47	1	0	0	0	0	0	0	1	1	0	1
Q9CRC8	Lrrc40	1	1	1	0	0	0	0	0	0	0	0
Q80VQ1	Lrrc1	1	0	0	0	0	0	0	0	1	1	1
Q6PB66	Lrpprc	1	0	0	0	0	1	1	1	1	1	1
Q8BUJ9	Lrp12	1	1	1	0	0	0	0	0	0	1	1
O88572	Lrp6	1	1	0	0	0	0	0	0	0	0	0
Q91ZX7	Lrp1	1	0	0	1	1	1	1	1	1	1	1
Q921G6	Lrch4	1	0	0	0	0	0	0	1	1	0	0
Q8BVU0	Lrch3	1	0	0	0	0	0	0	1	1	0	0
P62046	Lrch1	1	1	0	0	0	0	0	0	0	0	0
Q99N69	Lpxn	1	1	1	1	1	1	1	1	1	0	0
P11152	Lpl	1	0	0	0	0	1	1	0	0	0	1
Q6NVG1	Lpcat4	1	1	0	0	0	0	0	0	0	0	1
Q8BYI6	Lpcat2	1	1	1	0	0	0	0	0	0	1	1
Q8CGK3	Lonp1	1	1	0	0	0	1	1	1	1	0	1
Q8C129	Lnpep	1	1	1	0	0	1	1	1	1	1	1
P14733	Lmnb1	1	0	0	1	0	0	0	1	1	1	1
P48678	Lmna	1	0	0	0	1	1	1	1	1	1	1
Q8C3X8	Lmf2	1	1	0	0	0	0	0	0	0	0	1
Q9DBH5	Lman2	1	1	1	0	0	0	0	0	0	1	1
Q9D0F3	Lman1	1	0	0	0	0	0	1	1	1	1	1
Q9D945	Llph	1	0	0	0	0	0	0	1	1	0	0
Q9D009	Lipt2	1	1	1	0	0	0	0	0	0	1	1
Q9Z0M5	Lipa	1	1	1	0	0	0	0	0	0	0	1
Q99JW4	Lims1	1	0	0	0	0	0	0	1	0	0	1
Q8BGB5	Limd2	1	0	0	0	0	0	0	1	0	0	1
Q9QXD8	Limd1	1	0	0	0	0	1	1	1	1	0	0
Q9ERG0	Lima1	1	0	0	0	0	0	0	1	1	0	1
P97386	Lig3	1	0	0	0	0	0	1	1	0	0	0
P37913	Lig1	1	0	0	0	0	1	1	1	1	1	1
Q9D7I5	Lhpp	1	0	0	0	0	0	0	0	1	0	0
O89017	Lgmn	1	1	0	0	0	1	1	1	0	1	1
O08573	Lgals9	1	1	1	0	0	0	0	0	0	1	1
Q07797	Lgals3bp	1	1	0	0	0	0	0	0	0	0	0
P16110	Lgals3	1	0	0	1	1	1	1	1	1	1	1
P16045	Lgals1	1	0	0	1	1	1	0	1	1	1	1
P06151	Ldha	1	1	0	1	1	1	1	1	1	1	1
Q8BVA5	Ldah	1	1	0	0	0	0	0	0	0	0	1
Q61233	Lcp1	1	0	0	1	1	1	1	1	1	1	1
Q3U9G9	Lbr	1	1	1	0	0	1	1	1	1	1	1
Q9JHL0	Lat2	1	1	1	0	0	1	1	0	1	1	1
Q61792	Lasp1	1	0	0	1	1	1	0	1	1	0	1
Q8BMJ2	Lars1	1	0	0	1	1	1	1	1	1	1	1
Q05CL8	Larp7	1	0	0	0	0	0	0	1	1	1	1
Q6A0A2	Larp4b	1	0	0	0	0	0	0	1	1	0	1
Q8BWW4	Larp4	1	0	0	0	0	1	1	1	1	1	1
Q6ZQ58	Larp1	1	0	0	1	1	1	1	1	1	1	1
Q9Z1M7	Large1	1	1	1	0	0	0	0	0	0	0	1
Q60961	Laptm4a	1	1	0	0	0	0	0	1	1	1	1
Q9CPY7	Lap3	1	0	0	0	0	1	1	1	1	1	1
Q9JJK2	Lancl2	1	1	1	0	0	0	0	0	0	0	1
O89112	Lancl1	1	1	0	0	0	0	0	0	0	0	1
Q9CQ22	Lamtor1	1	1	1	0	0	0	0	0	0	1	1
P11438	Lamp1	1	1	0	0	0	0	0	0	0	0	1
Q8BG84	Lair1	1	1	1	1	1	0	0	1	1	0	0
Q9EP89	Lactb	1	1	0	0	0	0	0	0	0	0	1
Q8BZT9	Lacc1	1	1	1	0	0	0	0	0	0	0	0
Q9D1R2	Kti12	1	1	0	0	0	0	0	0	0	0	0
Q8VDQ9	Kri1	1	0	0	0	0	0	0	0	1	0	0
P32883	Kras	1	1	0	0	0	0	0	0	0	1	1
P70168	Kpnb1	1	0	0	0	0	1	1	1	1	1	1
O35345	Kpna6	1	1	0	0	0	0	0	0	0	0	0
O35344	Kpna3	1	1	0	0	0	0	0	0	0	0	1
P52293	Kpna2	1	0	0	0	0	1	1	1	1	1	1
Q60960	Kpna1	1	0	0	0	0	1	1	1	0	0	0
Q8C3Y4	Kntc1	1	1	0	0	0	0	0	0	0	0	1
Q9Z2Q2	Knop1	1	0	0	0	0	0	0	1	0	0	0
O88447	Klc1	1	1	1	0	0	0	0	0	1	0	1
E9Q5G3	Kif23	1	1	1	0	0	0	0	0	0	0	0
Q6P9P6	Kif11	1	0	0	0	0	0	0	1	1	0	1
Q61768	Kif5b	1	0	0	0	0	0	0	1	1	0	1
Q922S8	Kif2c	1	0	0	0	0	0	0	1	1	0	0
P28740	Kif2a	1	0	0	0	0	0	0	1	1	0	1
E9Q9B7	Kidins220	1	1	1	0	0	1	0	1	1	0	1
Q91X21	Kiaa2013	1	1	1	0	0	1	1	0	0	1	1
Q8K135	Kiaa0319l	1	1	1	0	0	0	0	0	0	1	1
Q3U0V1	Khsrp	1	0	0	0	1	1	1	1	1	1	1
Q60749	Khdrbs1	1	1	0	0	1	0	0	1	1	1	1
P41230	Kdm5c	1	0	1	0	0	0	0	1	1	0	0
Q6ZQ88	Kdm1a	1	1	1	0	0	0	0	0	0	0	0
Q8K201	Kct2	1	1	1	0	0	0	0	0	0	1	1
P62482	Kcnab2	1	1	1	0	0	0	0	0	0	1	1
Q99MN1	Kars1	1	0	0	0	1	1	1	1	1	0	1
Q69ZK6	Jmjd1c	1	0	0	0	0	0	0	1	0	0	0
P52332	Jak1	1	1	1	0	0	1	1	0	1	1	1
Q9JHI5	Ivd	1	0	0	0	0	1	1	0	0	0	1
B2RXC2	Itpkb	1	1	1	0	0	0	0	0	0	0	0
Q8BYN3	Itpk1	1	0	1	0	0	0	0	1	0	0	0
Q9D892	Itpa	1	0	0	0	0	1	1	1	1	0	1
Q91VK4	Itm2c	1	1	1	0	0	0	0	0	0	1	1
O89051	Itm2b	1	1	1	0	0	0	1	1	1	1	1
O70309	Itgb5	1	1	0	0	0	0	0	0	0	0	0
P11835	Itgb2	1	0	0	0	0	1	1	1	1	1	1
P09055	Itgb1	1	0	0	0	1	1	1	1	1	1	1
P43406	Itgav	1	1	0	0	0	0	0	0	0	0	1
P05555	Itgam	1	0	0	0	0	0	1	1	1	0	0
Q61739	Itga6	1	1	1	0	0	0	0	1	1	1	1
Q00651	Itga4	1	1	1	0	0	1	1	1	1	1	1
Q9JHU9	Isyna1	1	0	0	1	1	1	1	1	1	1	1
P85094	Isoc2a	1	1	1	0	0	0	0	0	0	0	1
Q64339	Isg15	1	0	1	0	0	0	0	0	0	1	1
Q9D7P6	Iscu	1	0	0	0	0	0	0	0	1	0	1
A0A140LIF8	Irgm2	1	1	1	0	0	0	0	0	0	0	0
Q60766	Irgm1	1	0	0	0	0	1	1	1	1	1	1
Q61179	Irf9	1	1	0	0	0	0	0	0	0	0	0
P56477	Irf5	1	1	1	0	0	0	0	0	0	0	0
Q8K3X4	Irf2bpl	1	0	0	0	0	0	1	1	1	0	1
E9Q1P8	Irf2bp2	1	0	0	0	0	0	0	1	1	0	0
Q8R3Y8	Irf2bp1	1	0	1	0	0	1	1	1	1	0	1
Q811J3	Ireb2	1	1	1	0	0	0	0	0	0	0	1
Q8R4K2	Irak4	1	1	0	0	0	0	0	0	0	0	0
Q60664	Irag2	1	1	0	0	0	0	0	0	0	0	0
Q8R0S2	Iqsec1	1	1	1	0	0	0	0	0	0	0	1
F8VQ29	Iqgap3	1	1	0	0	0	0	0	0	0	0	0
Q9JKF1	Iqgap1	1	0	0	0	1	1	1	1	1	1	1
Q8K2V6	Ipo11	1	0	1	0	0	0	0	0	0	0	1
Q91YE6	Ipo9	1	0	0	0	0	0	0	1	1	0	1
Q9EPL8	Ipo7	1	1	0	0	0	1	1	1	1	1	1
Q8BKC5	Ipo5	1	1	0	0	0	1	1	1	1	1	1
Q6PCM2	Ints6	1	1	1	0	0	0	0	0	0	0	0
Q8CHT3	Ints5	1	0	1	0	0	0	0	0	0	0	1
Q80UK8	Ints2	1	1	0	0	0	0	0	0	0	0	0
Q6P4S8	Ints1	1	1	1	0	0	0	0	0	0	0	0
Q6P549	Inppl1	1	0	0	0	0	0	0	1	1	0	1
Q9ES52	Inpp5d	1	0	0	0	0	1	0	1	1	1	1
Q7TNC9	Inpp5a	1	1	1	0	0	0	0	0	0	0	1
Q0GNC1	Inf2	1	0	0	0	0	1	0	1	1	0	0
Q9WU62	Incenp	1	1	0	0	0	0	0	1	1	0	0
P24547	Impdh2	1	0	0	1	1	0	0	1	1	1	1
Q91UZ5	Impa2	1	1	0	0	0	0	0	0	0	0	0
O55023	Impa1	1	0	1	0	0	0	0	0	1	1	1
Q8CAQ8	Immt	1	0	0	0	0	0	0	1	1	0	1
O55222	Ilk	1	1	1	0	0	1	1	0	0	0	1
Q9Z1X4	Ilf3	1	1	1	0	0	0	0	1	1	0	1
Q9CXY6	Ilf2	1	1	1	0	0	1	1	1	1	0	1
Q00560	Il6st	1	1	1	0	0	0	0	0	0	0	1
P34902	Il2rg	1	1	1	0	0	0	0	0	0	1	1
P25085	Il1rn	1	1	1	0	0	0	0	0	0	1	1
Q03267	Ikzf1	1	0	0	0	0	0	0	1	0	0	1
O88522	Ikbkg	1	0	0	0	0	0	0	1	1	0	0
Q9Z1M8	Ik	1	0	0	0	0	0	0	1	1	0	1
Q8R366	Igsf8	1	1	1	0	0	1	1	1	1	1	1
P0C6B7	Igsf6	1	1	1	0	0	0	0	0	0	0	0
Q07113	Igf2r	1	1	1	0	0	1	1	1	1	1	1
Q9CPN8	Igf2bp3	1	0	0	0	1	0	0	1	1	0	1
Q61249	Igbp1	1	1	1	0	0	1	1	1	1	0	1
Q9DAI2	Ift22	1	0	1	0	0	0	0	0	0	0	1
Q9D8U0	Ifrd2	1	0	1	0	0	0	0	0	0	0	0
O35664	Ifnar2	1	1	1	0	0	0	0	0	0	0	1
Q9CQW9	Ifitm3	1	1	1	0	0	1	1	0	1	1	1
Q99J93	Ifitm2	1	1	1	0	0	0	0	0	0	1	1
E9Q3L4	Ifi207	1	0	1	0	0	0	0	1	1	0	0
P0DOV2	Ifi204	1	1	1	0	0	0	0	0	0	1	1
Q9D8C4	Ifi35	1	1	0	0	0	0	0	0	0	0	0
P58044	Idi1	1	1	0	0	0	1	1	0	1	1	1
P70404	Idh3g	1	0	1	0	0	0	0	0	0	1	1
Q91VA7	Idh3b	1	0	0	0	0	0	1	1	1	0	1
Q9D6R2	Idh3a	1	0	0	0	0	0	0	1	1	1	1
P54071	Idh2	1	0	0	1	1	1	1	1	1	1	1
O88844	Idh1	1	0	0	1	1	1	1	1	1	1	1
Q9JHR7	Ide	1	0	0	0	0	1	1	1	1	0	0
P35330	Icam2	1	1	1	0	0	1	1	0	0	1	1
P13597	Icam1	1	0	0	0	0	0	0	1	1	0	0
Q8BIJ6	Iars2	1	0	0	0	0	1	1	0	1	0	1
Q8BU30	Iars1	1	0	0	0	0	1	1	1	1	1	1
Q9DB29	Iah1	1	1	1	0	0	0	0	0	0	0	1
Q9JKR6	Hyou1	1	0	0	0	0	0	0	1	1	1	1
Q7TMY8	Huwe1	1	0	0	0	0	0	0	1	1	1	1
Q8BGC0	Htatsf1	1	0	0	0	0	0	0	1	1	0	1
Q61699	Hsph1	1	1	0	0	0	1	1	1	1	1	1
P63038	Hspd1	1	0	0	1	1	1	1	1	1	1	1
Q99M31	Hspa14	1	0	0	0	0	0	0	1	1	0	1
P38647	Hspa9	1	0	0	1	1	1	1	1	1	1	1
P63017	Hspa8	1	0	0	1	1	1	1	1	1	1	1
P20029	Hspa5	1	0	0	1	1	1	1	1	1	1	1
Q61316	Hspa4	1	0	0	1	1	1	1	1	1	1	1
P08113	Hsp90b1	1	0	0	1	1	1	1	1	1	1	1
P11499	Hsp90ab1	1	0	0	1	1	1	1	1	1	1	1
P07901	Hsp90aa1	1	0	0	1	1	1	1	1	1	1	1
Q8BTX9	Hsdl1	1	1	1	0	0	0	0	0	0	1	1
O70503	Hsd17b12	1	1	1	0	0	1	1	0	1	1	1
Q9EQ06	Hsd17b11	1	1	0	0	0	0	0	0	0	0	1
P51660	Hsd17b4	1	1	0	0	0	0	0	0	1	0	1
Q61411	Hras	1	1	1	0	0	0	0	0	0	1	1
P00493	Hprt1	1	1	0	0	0	1	0	0	0	1	1
Q9JHF7	Hpgds	1	1	1	0	0	0	0	0	0	0	0
Q8CFE2	Hpf1	1	0	1	0	0	0	0	0	0	0	1
Q3TEA8	Hp1bp3	1	1	0	0	0	0	0	0	0	0	1
Q8BUK6	Hook3	1	0	1	0	0	0	0	0	0	0	0
Q00PI9	Hnrnpul2	1	0	0	0	0	0	0	1	1	0	1
Q8VEK3	Hnrnpu	1	0	0	1	1	1	1	1	1	1	1
Q8VHM5	Hnrnpr	1	0	0	0	0	0	0	1	0	0	0
Q9D0E1	Hnrnpm	1	0	0	1	1	1	1	1	1	1	1
Q8R081	Hnrnpl	1	0	0	1	1	1	1	1	1	1	1
P61979	Hnrnpk	1	0	0	1	1	1	1	1	1	1	1
P70333	Hnrnph2	1	1	0	0	1	0	1	1	1	1	1
O35737	Hnrnph1	1	0	0	1	1	1	1	1	1	1	1
Q9Z2X1	Hnrnpf	1	0	0	1	0	1	1	1	1	1	1
Q9Z130	Hnrnpdl	1	0	0	0	0	1	0	0	0	1	1
Q60668	Hnrnpd	1	0	0	0	0	1	0	1	1	1	1
Q99020	Hnrnpab	1	1	1	1	1	1	1	1	1	1	1
Q8BG05	Hnrnpa3	1	0	0	1	1	1	1	1	1	1	1
O88569	Hnrnpa2b1	1	0	1	0	0	1	1	1	1	1	1
P49312	Hnrnpa1	1	0	0	1	1	1	1	1	1	1	1
Q9CX86	Hnrnpa0	1	0	0	0	0	0	1	1	1	1	1
O70252	Hmox2	1	0	0	1	1	0	0	1	1	1	1
P14901	Hmox1	1	1	1	0	0	0	0	0	0	1	1
Q00547	Hmmr	1	0	0	0	0	0	0	1	1	0	0
Q8JZK9	Hmgcs1	1	1	1	0	0	1	1	1	1	1	1
P38060	Hmgcl	1	1	1	0	0	1	1	0	1	1	1
P30681	Hmgb2	1	0	0	0	0	0	0	1	1	1	1
P63158	Hmgb1	1	0	0	0	0	0	1	1	1	1	1
P22907	Hmbs	1	0	0	0	0	0	0	1	1	0	1
Q9D8V0	Hm13	1	1	1	0	0	0	0	0	0	1	1
Q3TRM8	Hk3	1	0	0	0	0	1	1	1	1	1	1
O08528	Hk2	1	0	0	0	0	1	1	1	1	1	1
Q8VD75	Hip1	1	1	0	0	0	0	0	1	1	0	1
P70349	Hint1	1	0	0	0	0	0	0	1	1	1	1
Q8QZS1	Hibch	1	1	0	0	0	0	0	0	0	0	1
Q3UDW8	Hgsnat	1	1	1	0	0	1	1	1	0	1	1
Q99LI8	Hgs	1	1	0	0	0	0	1	1	1	0	1
P20060	Hexb	1	0	0	0	0	0	0	1	0	0	1
P29416	Hexa	1	0	0	0	0	1	1	1	1	0	1
Q9JJK5	Herpud1	1	1	1	0	0	0	0	0	0	0	0
Q6PAV2	Herc4	1	1	1	0	0	0	0	0	0	1	1
E9QAM5	Helz2	1	1	1	0	0	0	0	0	0	1	1
Q60848	Hells	1	0	0	0	0	1	1	0	0	0	1
E9Q2E4	Hectd4	1	1	0	0	0	0	0	0	0	0	1
Q69ZR2	Hectd1	1	1	1	0	0	0	0	0	0	1	1
Q6P1G0	Heatr6	1	1	0	0	0	0	0	0	0	0	1
Q8C547	Heatr5b	1	1	1	0	0	0	0	0	0	0	1
Q8BQM4	Heatr3	1	0	0	0	0	0	1	0	1	0	0
G3X9B1	Heatr1	1	1	1	0	0	0	0	0	0	0	0
Q8VDJ3	Hdlbp	1	0	0	0	0	1	1	1	1	0	1
P51859	Hdgf	1	0	0	0	0	1	1	1	1	1	1
P70288	Hdac2	1	1	1	0	0	0	0	0	0	0	0
O09106	Hdac1	1	0	0	0	0	1	1	0	0	1	1
P49710	Hcls1	1	1	1	0	0	0	0	1	1	1	1
P08103	Hck	1	1	1	0	0	0	0	0	0	1	1
Q61191	Hcfc1	1	0	0	0	0	1	1	1	1	1	1
P53702	Hccs	1	1	1	1	1	1	1	0	0	0	1
Q69ZS7	Hbs1l	1	0	1	0	0	0	0	0	0	0	1
Q8BKT8	Haus7	1	0	0	0	0	0	0	0	1	0	0
Q6NV99	Haus6	1	0	1	0	0	0	0	1	1	0	0
Q8BY71	Hat1	1	0	0	0	0	0	1	0	0	0	0
Q61035	Hars1	1	0	0	0	1	0	0	1	1	1	1
Q99KB8	Hagh	1	0	1	0	0	0	0	1	1	0	1
Q99JY0	Hadhb	1	1	0	1	1	1	1	1	1	1	1
Q8BMS1	Hadha	1	1	0	1	1	1	1	1	1	1	1
Q61425	Hadh	1	0	0	0	0	0	0	1	1	0	1
Q8K2C9	Hacd3	1	1	1	0	0	1	0	0	0	1	1
P62806	H4c1	1	0	0	1	1	0	1	1	1	1	1
C0HKE5	H2ac11	1	0	0	0	0	0	0	1	0	0	0
P01897	H2-L	1	1	0	0	0	0	0	0	0	1	1
P01901	H2-K1	1	0	1	0	0	0	0	0	0	0	1
P43276	H1-5	1	0	0	0	0	0	0	1	1	0	0
P43274	H1-4	1	0	0	0	0	0	0	1	1	0	0
P43277	H1-3	1	0	0	0	0	0	0	1	0	0	1
P15864	H1-2	1	0	0	0	0	0	0	1	1	0	0
Q9R062	Gyg1	1	0	0	1	1	1	1	1	1	0	0
Q3UHH8	Gxylt1	1	1	1	0	0	0	0	0	0	1	1
P12265	Gusb	1	0	0	0	0	1	1	1	1	1	1
Q8R080	Gtse1	1	0	0	0	0	0	0	1	0	0	1
Q99ME9	Gtpbp4	1	1	1	0	0	0	0	1	1	1	1
Q923K4	Gtpbp3	1	1	1	0	0	0	0	0	0	0	0
O08582	Gtpbp1	1	0	0	0	0	0	0	0	1	1	1
Q8BMQ2	Gtf3c4	1	0	0	1	0	0	0	0	0	0	0
Q9ESZ8	Gtf2i	1	0	0	0	0	0	0	0	1	0	1
Q9DBA9	Gtf2h1	1	0	1	0	0	0	0	0	0	0	0
P62915	Gtf2b	1	0	0	0	0	1	0	0	0	1	1
P19157	Gstp1	1	0	0	0	0	0	0	1	0	1	1
O09131	Gsto1	1	0	0	0	0	1	1	1	1	0	1
P48774	Gstm5	1	1	0	0	0	0	0	0	0	0	1
P10649	Gstm1	1	1	0	0	0	1	1	0	0	0	1
P47791	Gsr	1	0	0	0	0	0	1	0	0	1	1
Q8R050	Gspt1	1	0	0	0	0	1	1	1	1	1	1
P13020	Gsn	1	1	1	0	0	1	1	1	1	1	1
Q9WV60	Gsk3b	1	1	1	0	0	0	0	0	0	0	1
Q2NL51	Gsk3a	1	1	1	0	0	0	0	0	0	0	1
Q810D6	Grwd1	1	0	0	0	0	1	1	1	1	1	1
Q99LP6	Grpel1	1	0	0	0	0	1	1	0	0	1	1
P28798	Grn	1	0	0	1	1	0	0	0	0	0	0
Q99MK8	Grk2	1	0	1	0	0	0	0	0	0	0	0
Q60631	Grb2	1	1	1	0	0	0	0	0	1	1	1
Q6PEM6	Gramd2b	1	1	1	0	0	0	0	0	0	0	0
O70325	Gpx4	1	1	0	0	0	0	0	0	0	1	1
P11352	Gpx1	1	0	1	0	0	0	0	0	0	1	1
Q99LD4	Gps1	1	0	0	0	0	0	1	1	1	0	1
Q91WD0	Gpr108	1	1	1	0	0	0	0	1	1	1	1
Q99P91	Gpnmb	1	0	0	1	1	1	1	0	0	0	0
P06745	Gpi	1	1	0	0	0	1	1	1	1	1	1
Q8BUV3	Gphn	1	0	0	0	0	0	0	0	1	0	1
Q64521	Gpd2	1	0	0	0	0	1	0	0	1	1	1
Q3ULJ0	Gpd1l	1	1	0	0	0	0	0	0	1	0	1
P05202	Got2	1	0	0	0	1	1	1	1	1	1	1
P05201	Got1	1	0	0	0	0	1	1	0	0	1	1
Q99JX3	Gorasp2	1	0	0	0	0	0	0	1	0	0	0
Q8BH60	Gopc	1	1	0	0	0	0	0	1	0	0	0
Q9CR60	Golt1b	1	0	1	0	0	0	0	0	0	0	1
Q8BXA1	Golim4	1	1	1	1	1	0	0	1	1	1	1
E9PVZ8	Golgb1	1	1	1	0	0	0	0	1	1	0	1
Q91W53	Golga7	1	1	1	0	0	0	0	1	1	1	1
Q921M4	Golga2	1	0	0	0	0	0	0	1	1	0	1
Q8BFR4	Gns	1	0	0	0	0	0	1	0	0	0	1
Q69ZN6	Gnptab	1	1	1	0	0	0	0	1	1	1	1
P98192	Gnpat	1	1	1	0	0	0	0	0	0	0	0
Q6PGG6	Gnl3l	1	0	1	0	0	0	0	0	0	0	0
Q8CI11	Gnl3	1	0	0	1	0	0	0	1	1	1	1
Q99LH1	Gnl2	1	1	1	0	0	0	0	0	0	0	1
Q91WG8	Gne	1	0	1	0	0	0	0	0	0	0	1
P62880	Gnb2	1	0	0	1	1	0	1	0	0	1	1
P62874	Gnb1	1	0	0	1	1	0	0	0	0	1	1
Q6R0H7	Gnas	1	1	1	0	0	1	1	1	1	1	1
P21279	Gnaq	1	1	1	0	1	1	1	1	1	1	1
Q9DC51	Gnai3	1	1	1	0	0	0	0	0	0	1	1
P08752	Gnai2	1	1	1	1	1	1	1	1	1	1	1
P30678	Gna15	1	1	1	0	0	0	0	0	0	0	0
P27601	Gna13	1	1	1	1	1	1	1	1	1	1	1
P27600	Gna12	1	1	1	0	0	0	0	0	0	0	1
P21278	Gna11	1	1	1	0	0	0	0	0	0	1	1
Q3THK7	Gmps	1	0	0	1	1	1	1	1	1	1	1
Q99L27	Gmpr2	1	0	0	0	0	1	1	0	0	0	1
Q9DCZ1	Gmpr	1	0	0	0	0	0	0	1	1	0	1
Q922H4	Gmppa	1	1	1	0	0	0	0	0	0	0	1
Q6PGG2	Gmip	1	1	1	1	1	1	1	1	1	0	0
Q8K0C9	Gmds	1	0	0	0	0	0	0	0	1	0	1
P26443	Glud1	1	0	0	1	1	1	1	1	1	1	1
D3Z7P3	Gls	1	0	0	0	0	1	1	1	1	1	1
Q9CQM9	Glrx3	1	0	0	0	1	1	1	1	1	1	1
Q9QUH0	Glrx	1	0	0	0	0	0	0	1	1	0	1
Q9CPV4	Glod4	1	0	0	1	1	0	0	1	1	0	1
Q61543	Glg1	1	1	0	1	1	0	0	1	0	1	1
Q9EPS3	Glce	1	1	1	0	0	1	0	0	0	1	1
Q64516	Gk	1	1	0	0	0	0	0	0	0	0	1
Q9JLQ2	Git2	1	0	0	0	0	0	1	1	1	0	0
Q68FF6	Git1	1	1	0	0	0	0	0	1	1	0	1
Q91VC9	Ghitm	1	1	0	0	0	0	0	0	0	1	1
Q6P5E6	Gga2	1	0	0	0	0	1	1	0	1	0	0
P23591	Gfus	1	0	0	0	0	0	1	0	0	0	0
P47856	Gfpt1	1	1	1	0	0	1	1	1	1	1	1
Q8K0D5	Gfm1	1	1	1	1	1	1	1	1	1	1	1
O54984	Get3	1	1	1	0	0	1	1	0	1	0	1
Q8BX17	Gemin5	1	0	0	0	0	1	1	1	0	0	1
Q6P6L6	Gemin4	1	1	1	0	0	0	0	0	0	0	0
Q640M6	Gdpd5	1	0	1	0	0	0	0	0	0	0	0
Q61598	Gdi2	1	1	1	1	1	1	1	1	1	1	1
Q09324	Gcnt1	1	0	1	0	0	0	0	0	0	0	0
E9PVA8	Gcn1	1	1	0	0	0	0	0	1	0	0	1
O09172	Gclm	1	1	1	0	0	0	0	1	0	0	1
P97494	Gclc	1	0	0	0	0	0	0	0	1	0	1
Q8BKT3	Gcfc2	1	0	1	0	0	0	0	0	0	0	1
O88986	Gcat	1	0	0	0	1	1	1	0	0	0	1
Q9D6Y9	Gbe1	1	1	0	0	0	0	0	0	0	0	1
Q9D964	Gatm	1	0	0	0	0	0	0	1	1	1	1
Q9D172	Gatd3	1	1	1	0	0	0	0	1	1	0	1
Q8BFQ8	Gatd1	1	0	1	0	0	0	0	0	0	0	1
Q64737	Gart	1	0	0	0	0	1	1	1	1	1	1
Q9CZD3	Gars1	1	0	0	1	1	1	1	1	1	1	1
Q6PAR5	Gapvd1	1	0	0	1	1	0	1	1	1	0	1
Q8BHN3	Ganab	1	0	0	0	0	1	1	1	1	1	1
Q8BGT9	Galnt12	1	1	1	0	0	0	0	0	0	1	1
Q80VA0	Galnt7	1	1	1	0	0	0	0	0	0	0	0
O08832	Galnt4	1	1	1	0	0	0	0	0	0	0	1
O08912	Galnt1	1	1	1	0	0	0	0	0	0	1	1
Q68FH4	Galk2	1	0	0	0	0	0	0	1	1	0	0
Q9R0N0	Galk1	1	0	0	0	0	0	0	1	1	1	1
Q99KY4	Gak	1	0	0	0	0	0	0	1	1	0	1
Q00422	Gabpa	1	1	0	0	0	0	0	0	0	0	1
P70699	Gaa	1	1	1	0	0	1	1	1	1	1	1
Q00612	G6pdx	1	0	0	0	0	1	1	1	1	1	1
P97379	G3bp2	1	1	0	0	0	0	0	0	0	0	1
P97855	G3bp1	1	0	0	0	0	0	1	1	1	1	1
P39688	Fyn	1	1	1	0	0	1	1	0	0	1	1
O35601	Fyb1	1	0	0	0	0	0	0	1	0	0	0
P97808	Fxyd5	1	1	1	0	0	0	0	0	0	1	1
Q9WVR4	Fxr2	1	1	1	0	0	0	0	0	0	0	0
Q61584	Fxr1	1	0	0	0	0	0	0	1	1	0	1
P56959	Fus	1	0	0	0	0	1	1	1	1	1	1
A2AJ72	Fubp3	1	1	0	0	0	0	0	1	1	0	0
Q91WJ8	Fubp1	1	0	0	0	0	0	0	1	1	0	1
Q9DBE9	Ftsj3	1	0	0	0	0	0	0	1	1	0	0
Q8BGW1	Fto	1	1	0	0	1	0	0	1	1	0	1
P29391	Ftl1	1	0	1	0	0	0	1	1	1	1	1
P09528	Fth1	1	0	0	0	1	1	1	1	1	1	1
F8VQ05	Fryl	1	0	1	0	0	0	0	0	0	0	1
Q8C180	Frs2	1	1	1	0	0	0	0	0	0	1	1
P42128	Foxk1	1	1	0	0	0	0	0	0	0	0	1
Q80TD3	Fnip2	1	0	1	0	0	0	0	0	0	0	0
Q8BX90	Fndc3a	1	1	1	0	0	0	0	0	0	1	1
Q80TY0	Fnbp1	1	1	1	0	0	0	0	1	1	0	1
Q9JL26	Fmnl1	1	0	0	0	0	0	0	0	1	1	1
Q8BLU0	Flrt2	1	1	1	0	0	0	0	1	0	0	1
Q60634	Flot2	1	1	1	0	0	0	1	1	1	1	1
O08917	Flot1	1	1	1	1	0	0	0	1	1	1	1
Q8VHX6	Flnc	1	0	0	0	0	0	0	0	1	0	1
Q80X90	Flnb	1	0	0	1	1	1	1	1	1	1	1
Q8BTM8	Flna	1	0	0	1	1	1	1	1	1	1	1
Q9JJ28	Flii	1	0	0	0	0	1	0	0	0	1	1
Q8CG64	Fkrp	1	1	1	0	0	0	0	1	1	0	0
Q6P9Q6	Fkbp15	1	0	0	0	0	0	0	1	1	1	1
O35465	Fkbp8	1	0	0	0	0	0	0	1	1	1	1
P30416	Fkbp4	1	0	0	1	1	1	1	1	1	1	1
P26883	Fkbp1a	1	0	0	0	0	0	0	1	1	1	1
Q9WTJ4	Fiz1	1	1	1	0	0	0	0	0	0	0	1
Q6P9Q4	Fhod1	1	0	0	0	0	0	0	1	1	0	0
Q9R059	Fhl3	1	0	0	0	0	0	0	0	1	0	1
P97807	Fh	1	0	0	0	1	1	1	1	1	1	1
P16879	Fes	1	1	1	0	0	0	0	1	1	0	0
Q8K1B8	Fermt3	1	0	0	0	0	1	1	1	0	1	1
P39749	Fen1	1	0	0	0	0	0	0	1	1	0	0
Q61578	Fdxr	1	0	1	0	0	0	0	0	0	0	0
Q920E5	Fdps	1	0	0	0	0	1	1	1	0	1	1
P20491	Fcer1g	1	1	0	0	0	0	0	0	0	1	1
Q78JE5	Fbxo22	1	0	0	0	0	1	0	0	0	0	1
Q9CZV8	Fbxl20	1	1	1	0	0	0	0	0	0	0	1
Q71FD7	Fblim1	1	0	0	0	0	1	0	0	0	0	0
P35550	Fbl	1	0	0	0	0	1	1	0	0	0	1
Q7TMV3	Fastkd5	1	1	0	0	0	0	0	0	0	0	0
P19096	Fasn	1	1	1	1	1	1	1	1	1	1	1
Q9WUA2	Farsb	1	0	0	0	0	1	1	1	1	1	1
Q8C0C7	Farsa	1	0	0	0	0	1	1	0	1	1	1
Q6A0A9	FAM120A	1	0	0	0	0	1	1	0	1	1	1
Q8C0Z1	Fam234a	1	1	1	0	0	0	0	0	0	0	1
Q14DQ1	Fam219b	1	0	1	0	0	0	0	0	0	0	1
Q8BR63	Fam177a1	1	1	1	0	0	0	0	1	1	1	1
Q9D6U8	Fam162a	1	1	1	0	0	0	0	0	0	1	1
Q8VE88	Fam114a2	1	0	1	0	0	0	0	0	0	0	1
Q80VD1	Fam98b	1	0	0	0	0	0	0	1	1	0	1
Q3TJZ6	Fam98a	1	0	1	0	0	0	0	0	0	0	1
Q3UVG3	Fam91a1	1	0	1	0	0	0	0	0	0	0	0
Q9Z0R9	Fads2	1	1	1	0	0	0	0	0	0	0	1
Q05816	Fabp5	1	0	0	0	0	1	0	1	1	1	1
Q61188	Ezh2	1	0	0	0	0	1	0	0	1	0	0
Q9WVL6	Extl3	1	1	1	0	0	0	0	0	0	1	1
P56960	Exosc10	1	0	0	1	1	0	1	1	1	0	1
Q9CRA8	Exosc5	1	0	0	0	0	0	0	1	0	0	0
Q7TQK4	Exosc3	1	0	1	0	0	0	0	0	0	0	0
Q9DAA6	Exosc1	1	0	0	0	0	0	0	1	1	0	1
Q6PGF7	Exoc8	1	0	1	0	0	0	0	0	0	0	1
O35382	Exoc4	1	1	1	0	0	0	0	0	0	0	0
D3YUP5	Exoc3l2	1	0	1	0	0	0	0	0	0	0	0
Q6KAR6	Exoc3	1	1	1	0	0	0	0	0	0	0	0
Q9D4H1	Exoc2	1	1	1	0	0	0	0	0	0	0	1
Q61545	Ewsr1	1	0	0	0	0	1	1	0	0	1	1
P70429	Evl	1	1	1	0	0	0	0	0	0	0	0
Q8VD58	Evi2b	1	0	1	0	0	0	0	0	0	0	0
Q921G7	Etfdh	1	0	0	0	0	1	1	0	0	0	1
Q9DCW4	Etfb	1	0	0	0	0	0	0	1	1	0	1
Q99LC5	Etfa	1	0	0	0	1	0	0	1	1	0	1
Q8BWY3	Etf1	1	0	0	0	0	1	1	1	1	1	1
Q3TZZ7	Esyt2	1	1	1	0	0	0	0	0	0	0	1
Q9R0P3	Esd	1	0	0	0	0	1	1	1	1	1	1
Q9D1Q6	Erp44	1	0	0	1	0	1	1	1	1	1	1
P57759	Erp29	1	0	0	0	0	0	1	1	1	1	1
Q8R2E9	Ero1b	1	0	1	0	0	0	0	0	0	0	0
Q8R180	Ero1a	1	1	1	0	0	0	0	0	0	1	1
Q3UVK0	Ermp1	1	1	1	0	0	0	0	0	0	1	1
Q8BFZ9	Erlin2	1	1	0	0	0	0	0	0	0	0	1
P84089	Erh	1	0	0	0	0	0	1	1	1	1	1
Q9CQE7	Ergic3	1	1	1	0	0	1	1	1	1	1	1
Q9CR89	Ergic2	1	1	1	0	0	0	0	0	0	1	1
Q9DC16	Ergic1	1	1	1	0	0	1	0	1	0	1	1
Q9QZD4	Ercc4	1	1	0	0	0	0	0	0	0	0	0
Q80TH2	Erbin	1	1	1	0	0	1	1	1	1	1	1
P42567	Eps15	1	0	0	0	0	0	0	1	0	0	0
Q8CGC7	Eprs1	1	0	0	0	1	1	1	1	1	1	1
O70318	Epb41l2	1	0	0	0	0	0	0	1	1	0	1
Q3TCT4	Entpd7	1	1	1	0	0	0	0	0	0	0	0
Q9DBT4	Entpd4	1	1	1	0	0	0	1	0	0	0	1
P55772	Entpd1	1	1	1	0	0	1	1	1	1	0	1
Q8BGB7	Enoph1	1	0	0	0	0	0	0	1	1	0	1
P21550	Eno3	1	1	1	0	0	0	0	1	1	0	1
P17182	Eno1	1	0	0	1	1	1	1	1	1	1	1
Q3UMY5	Eml4	1	0	0	0	0	0	0	1	1	0	0
O70378	Emc8	1	1	0	1	1	0	0	1	1	1	1
P21995	Emb	1	1	1	0	0	0	0	1	1	1	1
Q9ER73	Elp4	1	1	0	0	0	0	0	0	0	0	1
Q91WG4	Elp2	1	1	0	0	0	0	1	0	0	0	1
Q7TT37	Elp1	1	0	0	0	0	1	1	0	0	0	1
Q8BHI7	Elovl5	1	0	0	0	0	1	1	0	0	0	1
Q8BPU7	Elmo1	1	1	1	0	1	1	1	1	1	0	0
P70372	Elavl1	1	0	0	0	0	1	1	0	0	1	1
Q80Y81	Elac2	1	1	0	0	0	1	0	1	1	0	1
Q8K0G5	Eipr1	1	1	1	0	0	0	0	0	0	0	1
O55135	Eif6	1	0	0	0	1	0	1	1	1	1	1
Q05D44	Eif5b	1	0	0	0	0	0	0	1	1	1	1
P63242	Eif5a	1	0	0	1	1	0	0	1	0	1	1
P59325	Eif5	1	1	0	1	1	1	1	1	1	1	1
Q80XI3	Eif4g3	1	1	0	0	0	0	0	0	0	1	1
Q6NZJ6	Eif4g1	1	0	0	1	1	1	1	1	1	1	1
P63073	Eif4e	1	1	1	0	0	1	1	1	1	0	1
Q8BGD9	Eif4b	1	0	0	0	0	1	1	0	0	1	1
Q91VC3	Eif4a3	1	0	0	0	0	1	1	0	1	1	1
P60843	Eif4a1	1	0	0	1	1	1	1	1	1	1	1
Q8QZY1	Eif3l	1	0	0	0	0	1	1	1	1	1	1
Q9QZD9	Eif3i	1	0	0	1	1	1	1	1	1	1	1
Q91WK2	Eif3h	1	0	0	0	0	0	0	0	1	1	1
Q9Z1D1	Eif3g	1	0	0	0	0	1	0	1	1	1	1
Q9DCH4	Eif3f	1	0	0	0	0	1	1	1	0	1	1
P60229	Eif3e	1	1	0	0	0	0	0	0	0	1	1
O70194	Eif3d	1	0	0	0	1	1	1	1	1	1	1
Q8R1B4	Eif3c	1	0	0	0	0	1	1	1	1	1	1
Q8JZQ9	Eif3b	1	1	1	0	0	1	1	1	1	0	1
P23116	Eif3a	1	0	0	0	0	1	1	1	1	1	1
Q9Z0N1	Eif2s3x	1	0	0	1	1	1	1	1	1	1	1
Q99L45	Eif2s2	1	0	0	1	1	1	1	1	1	1	1
Q6ZWX6	Eif2s1	1	0	0	0	0	0	0	1	1	1	1
Q61211	Eif2d	1	1	0	0	0	0	0	0	0	0	1
Q61749	Eif2b4	1	0	0	0	0	0	0	1	1	0	0
Q99LD9	Eif2b2	1	1	0	0	0	0	0	0	0	0	1
Q8BJW6	Eif2a	1	0	0	0	0	1	1	1	1	0	1
P48024	Eif1	1	0	0	1	1	0	0	0	0	0	1
Q5DW34	Ehmt1	1	0	0	0	0	0	0	1	1	1	1
Q9EQP2	Ehd4	1	1	1	0	0	0	0	0	0	0	0
O08810	Eftud2	1	0	0	0	0	1	1	1	0	1	1
Q6ZQ18	Efr3b	1	1	1	0	0	0	0	0	0	0	1
Q8BG67	Efr3a	1	1	1	0	0	0	1	1	1	1	1
Q8C0D5	Efl1	1	0	0	0	0	0	0	1	1	0	1
Q8BGQ6	Efcab14	1	1	1	0	0	0	0	0	0	1	1
Q3TGW2	Eepd1	1	1	1	0	0	1	1	1	1	1	1
P58252	Eef2	1	0	0	1	1	1	1	1	1	1	1
Q9D8N0	Eef1g	1	0	0	0	0	1	1	1	1	1	1
P57776	Eef1d	1	0	0	0	0	0	1	1	1	1	1
O70251	Eef1b	1	0	0	1	1	0	1	1	1	1	1
P0DPE0	Eef1akmt4	1	0	1	0	0	0	0	0	0	0	0
P10126	Eef1a1	1	0	0	1	1	1	1	1	1	1	1
Q921E6	Eed	1	1	0	0	0	0	1	0	0	0	0
Q8BL66	Eea1	1	0	0	0	0	0	0	1	1	0	1
Q3UJB9	Edc4	1	0	0	0	0	0	0	1	1	0	1
Q8K2D3	Edc3	1	0	1	0	0	1	1	1	0	0	0
Q8BH95	Echs1	1	0	0	0	0	0	0	1	1	0	1
Q4PZA2	Ece1	1	1	1	0	0	0	0	0	0	0	1
Q9CS74	Ecd	1	1	0	0	0	0	0	0	0	0	0
P70245	Ebp	1	0	1	0	0	0	0	0	0	0	1
Q9D0V7	Ebag9	1	1	1	0	1	0	0	0	0	1	1
Q9CXJ1	Ears2	1	1	0	0	0	0	0	0	0	1	1
Q8R1Q8	Dync1li1	1	0	0	0	0	1	1	0	0	0	1
O88487	Dync1i2	1	1	1	1	0	0	0	1	1	0	1
Q9JHU4	Dync1h1	1	0	0	0	0	1	1	0	1	0	1
Q9CQ43	Dut	1	0	0	0	0	0	0	1	1	0	0
Q9D0T2	Dusp12	1	0	1	0	0	0	0	0	0	0	1
Q9D7X3	Dusp3	1	0	0	0	0	0	0	1	1	0	1
Q91XI1	Dus3l	1	1	0	0	0	0	0	1	1	0	0
O70585	Dtnb	1	1	1	0	0	0	0	0	0	0	1
Q9R0P5	Dstn	1	0	0	0	0	0	0	1	1	0	1
P32233	Drg1	1	1	0	0	0	0	0	0	0	0	1
O08553	Dpysl2	1	0	0	1	0	0	0	1	1	1	1
Q8BVG4	Dpp9	1	0	0	0	0	0	1	0	0	0	1
Q9CR25	Dph2	1	1	1	0	0	0	0	1	1	0	1
Q61103	Dpf2	1	0	0	1	1	0	0	0	0	1	1
Q9QZK7	Dok3	1	1	0	0	0	0	0	0	0	0	0
Q99LN9	Dohh	1	0	0	0	0	1	1	1	1	0	1
Q8C147	Dock8	1	0	1	0	0	1	1	1	1	1	1
Q8R2M2	Dnttip2	1	0	0	0	0	1	0	1	1	1	1
Q80VJ3	Dnph1	1	1	0	0	0	0	0	0	0	0	1
Q9Z2W0	Dnpep	1	0	0	0	0	1	0	1	1	0	1
O88508	Dnmt3a	1	0	0	0	0	1	1	1	1	0	0
P13864	Dnmt1	1	0	0	0	1	1	1	1	1	1	1
Q8K1M6	Dnm1l	1	0	1	0	0	0	0	1	1	1	1
Q5U458	Dnajc11	1	1	1	0	0	0	0	0	0	1	1
Q9DC23	Dnajc10	1	0	0	0	0	1	1	0	0	0	1
Q9QYI3	Dnajc7	1	0	0	0	0	1	1	1	1	0	0
P60904	Dnajc5	1	1	1	1	1	0	1	1	1	1	1
Q91YW3	Dnajc3	1	1	1	0	0	0	0	0	0	0	1
P54103	Dnajc2	1	0	0	0	0	1	1	1	1	0	1
Q61712	Dnajc1	1	1	0	0	0	0	0	0	0	0	0
Q9QYJ0	Dnaja2	1	0	0	1	1	0	0	1	1	0	1
P63037	Dnaja1	1	0	0	0	0	1	1	1	1	0	1
Q9D2G2	Dlst	1	1	1	1	1	1	1	1	1	1	1
Q8K4R9	Dlgap5	1	0	0	0	0	0	0	1	1	0	0
B1AZP2	Dlgap4	1	1	1	0	0	0	0	0	0	0	1
O08749	Dld	1	0	0	0	0	1	1	1	1	1	1
Q8BMF4	Dlat	1	1	1	0	1	1	1	1	1	1	1
Q9ESX5	Dkc1	1	1	1	0	0	0	0	0	0	1	1
Q8CI75	Dis3l2	1	0	1	0	0	0	0	0	0	0	1
Q9CSH3	Dis3	1	0	0	1	0	1	0	1	1	1	1
O08808	Diaph1	1	0	0	0	0	0	0	0	1	0	1
Q99J87	Dhx58	1	0	1	0	0	0	0	0	0	0	1
Q6P5D3	Dhx57	1	0	1	0	0	0	0	0	0	0	0
Q6NZL1	Dhx37	1	0	1	0	0	0	0	0	0	0	0
Q99PU8	Dhx30	1	1	0	0	0	0	0	0	0	0	1
O35286	Dhx15	1	0	0	0	0	1	1	1	1	1	1
O70133	Dhx9	1	0	0	0	1	1	1	1	1	1	1
Q5SS80	Dhrs13	1	1	1	0	0	0	0	0	0	0	1
Q99L04	Dhrs1	1	0	1	0	0	0	0	0	0	0	1
Q8BH86	Dglucy	1	0	0	0	0	0	0	1	1	0	1
Q80UP3	Dgkz	1	0	0	0	0	0	0	0	1	0	0
Q9R1C6	Dgke	1	1	1	0	0	0	0	0	0	1	1
Q9EQM6	Dgcr8	1	0	1	0	0	0	0	0	0	0	0
O54786	Dffa	1	0	0	0	0	0	0	0	1	0	0
Q9D291	Desi2	1	1	0	1	0	0	1	1	0	1	1
Q9CQJ6	Denr	1	0	0	0	0	0	0	1	1	0	1
Q3U1Y4	Dennd4b	1	1	0	0	0	0	0	0	0	0	1
E9Q8V6	Dennd4a	1	1	0	0	0	0	0	0	0	0	0
Q7TNV0	Dek	1	0	0	1	1	0	0	0	0	0	1
Q9D0R4	Ddx56	1	1	1	0	0	0	0	0	0	0	0
Q8K301	Ddx52	1	0	1	0	0	0	0	0	0	0	0
Q4FZF3	Ddx49	1	1	0	0	0	0	0	0	0	0	0
Q569Z5	Ddx46	1	0	0	0	0	0	0	1	1	1	1
Q810A7	Ddx42	1	0	1	0	0	0	0	0	0	0	1
Q9Z1N5	Ddx39b	1	1	1	1	1	1	1	0	0	1	1
Q8VDW0	Ddx39a	1	0	0	1	1	1	1	0	0	1	1
Q921N6	Ddx27	1	0	0	0	0	0	0	1	0	0	0
D3Z0M9	Ddx23	1	0	0	0	0	1	0	1	1	0	1
Q9JIK5	Ddx21	1	0	0	0	0	1	1	1	1	1	1
Q9JJY4	Ddx20	1	0	0	0	0	1	0	1	1	0	0
Q61655	Ddx19a	1	0	0	0	0	0	0	1	1	0	1
Q8K363	Ddx18	1	1	0	0	0	0	0	0	0	1	1
Q501J6	Ddx17	1	0	0	0	0	1	1	1	1	0	1
Q61656	Ddx5	1	0	0	1	1	1	1	1	1	1	1
Q62167	Ddx3x	1	0	0	1	1	1	1	1	1	1	1
Q91VR5	Ddx1	1	0	0	0	1	1	1	1	1	1	1
O35215	Ddt	1	0	0	0	0	0	0	1	1	0	1
Q80Y98	Ddhd2	1	0	1	0	0	0	0	0	0	0	0
Q3U1J4	Ddb1	1	0	0	0	1	1	1	1	1	1	1
Q91X52	Dcxr	1	1	0	0	0	0	0	0	0	0	1
Q9CXV9	Dcun1d5	1	0	1	0	0	0	0	0	0	0	1
Q8K0V2	Dcun1d3	1	1	1	0	0	0	0	0	0	0	1
Q8CBY8	Dctn4	1	0	0	0	0	0	0	1	1	0	1
Q99KJ8	Dctn2	1	0	0	0	0	0	0	1	1	0	1
O08788	Dctn1	1	1	1	1	0	0	0	1	1	1	1
Q9DAR7	Dcps	1	1	1	0	0	0	0	0	0	1	1
Q6PAC3	Dcaf13	1	0	0	0	0	1	1	0	0	0	0
Q8N7N5	Dcaf8	1	0	1	0	0	0	0	0	0	0	1
P53395	Dbt	1	1	1	0	0	1	1	1	1	1	1
Q62418	Dbnl	1	1	1	0	0	1	1	1	1	1	1
[truncated: 7,312 more rows]

## Sheet: Figure_1A_2502
UnitProt AC: iBMDM Palmitoylome in Fig. 5A
A1L3P4
E9Q236
O08688
O54692
O54984
O55222
O88487
O88543
P21550
P35821
P53702
P55264
P55772
P57784
P61620
P63073
P70670
P83741
P97384
Q3UDE2
Q5SXY1
Q61249
Q6P5F6
Q6PIC6
Q6ZWZ2
Q80TY0
Q8JZQ9
Q8K124
Q8K411
Q8K4Q8
Q8R3C0
Q8R4F0
Q8VCB1
Q8VDX6
Q91V76
Q99MR6
Q9CQE8
Q9CR25
Q9CXY6
Q9D172
Q9D554
Q9D771
Q9DBG5
Q9JII5
Q9JKB1
Q9QY76
Q9QYB1
Q9R060
Q9WV54
Q9Z1G4
Q9Z1R2
Q9Z1X4
E9PVZ8
E9Q9B7
B1AZI6
O88447
O88811
O89079
P35123
P35235
P50518
P70268
P70336
P97311
P97798
Q00899
Q5SUC9
Q62425
Q7TSG2
Q8BT07
Q8C0M9
Q8K3W0
Q8R3Y8
Q8WTY4
Q91VH2
Q91YR7
Q924C1
Q99JR1
Q99KB8
Q9CQ48
Q9CQI6
Q9CQJ4
Q9CR00
Q9D5T0
Q9DBT4
Q9JIG7
Q9QYS9
Q8BLV3
Q8BYU6
Q8K0Z7
A2AJI0
D3Z6Q9
O09172
O35864
O70493
P10649
P46460
P53810
P70414
P97821
Q08288
Q3TVI8
Q3UM18
Q61210
Q68FF6
Q6P9R2
Q80Y81
Q8BGW1
Q8BH69
Q8BHG1
Q8BLU0
Q8BM55
Q8CDG3
Q8CGK3
Q8R5H1
Q8VCR7
Q8VD75
Q921X9
Q922D4
Q99K51
Q99LI8
Q9CQC6
Q9CQJ8
Q9CWZ7
Q9CX34
Q9CZ52
Q9CZS1
Q9D0M1
Q9DCK3
Q9DCT2
Q9EQI8
E9PYF7
A2AT37
E9PVA8
O88587
Q3UMT1
Q60649
Q63844
A2A5R2
B1AZP2
B2RX12
B2RY56
E9Q6J5
E9Q7G0
E9Q912
E9QAT4
F6ZDS4
O08599
O08715
O08832
O08848
O09131
O35215
O35226
O35326
O35350
O35664
O35855
O35955
O55106
O70146
O70318
O70492
O70585
O88531
O88878
O88986
O89023
P03888
P07742
P11152
P16332
P18242
P19253
P21460
P22907
P24527
P24638
P27600
P28271
P28474
P28571
P28740
P28867
P29416
P31230
P35486
P35550
P36371
P39429
P41216
P41241
P45952
P46718
P47740
P47811
P48024
P51432
P51660
P51863
P52431
P54103
P54775
P56480
P56546
P56873
P56960
P59235
P60670
P61759
P62751
P62900
P63037
P63085
P63328
P67871
P70441
P70677
P85094
P97315
P97364
P97477
P97496
P97813
P97823
P98197
Q00560
Q00PI9
Q08943
Q14C51
Q2NL51
Q31125
Q3TBW2
Q3TD49
Q3TIU4
Q3TIV5
Q3TMH2
Q3TWN3
Q3TYX3
Q3TZZ7
Q3U308
Q3U319
Q3U4G3
Q3U821
Q3UDR8
Q3UHD6
Q3UI43
Q3UJB9
Q3ULJ0
Q3UMB9
Q3UMR5
Q3UW53
Q4PZA2
Q501J6
Q505F5
Q5DTM8
Q5FWI3
Q5PSV9
Q5SFM8
Q5SS80
Q5SW19
Q5U4D8
Q60676
Q60848
Q60866
Q60973
Q61124
Q61166
Q61207
Q61425
Q61510
Q61584
Q61655
Q61768
Q61792
Q61830
Q62384
Q62523
Q64012
Q640N3
Q64442
Q68FH0
Q6A026
Q6A0A2
Q6A4J8
Q6NSR8
Q6P542
Q6P549
Q6P8X1
Q6P9P6
Q6PAR5
Q6PB44
Q6PB51
Q6PD26
Q6PDG5
Q6PE01
Q6PIP5
Q6ZQ18
Q6ZQB6
Q78ZA7
Q7TMQ7
Q7TMS5
Q7TNC4
Q7TNC9
Q7TNV0
Q7TQI3
Q7TSV4
Q7TT37
Q80U95
Q80UJ7
Q80VD1
Q80VI1
Q80X41
Q80X95
Q80YE4
Q80YR5
Q80ZD3
Q80ZQ9
Q810B6
Q811B1
Q811J3
Q8BGB7
Q8BGC0
Q8BH04
Q8BH86
Q8BH95
Q8BHI7
Q8BIJ6
Q8BIJ7
Q8BIW1
Q8BJ05
Q8BJ48
Q8BJU0
Q8BJW6
Q8BJY1
Q8BJZ4
Q8BL66
Q8BL86
Q8BL97
Q8BMA6
Q8BML9
Q8BMP6
Q8BN82
Q8BP48
Q8BRN9
Q8BVQ5
Q8BWQ6
Q8BX17
Q8BXA5
Q8BYA0
Q8BYK4
Q8C0D5
Q8C0Z1
Q8C166
Q8C1A5
Q8C3R1
Q8C547
Q8C570
Q8CAQ8
Q8CBY8
Q8CCF0
Q8CCJ3
Q8CEC0
Q8CG47
Q8CGY8
Q8CH72
Q8CI33
Q8CI71
Q8CII2
Q8CIN4
Q8CIW6
Q8JZQ2
Q8K0G5
Q8K0V2
Q8K224
Q8K297
Q8K298
Q8K2F8
Q8K2M0
Q8K2Q9
Q8K3X4
Q8R0G7
Q8R0S2
Q8R0Y6
Q8R146
Q8R1Q8
Q8R2U0
Q8R3F5
Q8R3V5
Q8R5J9
Q8VBW6
Q8VC28
Q8VCA8
Q8VCT3
Q8VD65
Q8VDJ3
Q8VE98
Q8VEH6
Q8VHE0
Q91V24
Q91VJ4
Q91VK1
Q91VM9
Q91W90
Q91WD5
Q91WE6
Q91WG4
Q91WJ8
Q91X20
Q91YE6
Q91YM4
Q91YN9
Q91YS8
Q91YW3
Q91Z38
Q91Z67
Q91ZE0
Q91ZV0
Q921E2
Q921G7
Q921M4
Q922E4
Q922H4
Q922Q4
Q922X9
Q923A2
Q99J39
Q99J77
Q99JX7
Q99K01
Q99K70
Q99K95
Q99KJ8
Q99KN9
Q99KY4
Q99L27
Q99LB6
Q99LC2
Q99LC3
Q99LC5
Q99LD4
Q99LH1
Q99LJ5
Q99LN9
Q99LR1
Q99M31
Q99MD9
Q99MN1
Q99MN9
Q99MR3
Q99N57
Q99PP7
Q9CPN8
Q9CPV4
Q9CQ26
Q9CQJ6
Q9CQM5
Q9CQT1
Q9CR62
Q9CU62
Q9CW03
Q9CXI5
Q9CXT8
Q9CYA6
Q9CYG7
Q9CYI4
Q9CZ42
Q9CZN7
Q9CZR8
Q9CZV8
Q9D0L8
Q9D0R8
Q9D1E6
Q9D1M0
Q9D287
Q9D2R0
Q9D394
Q9D4H1
Q9D662
Q9D666
Q9D6T0
Q9D7X3
Q9D819
Q9D892
Q9D9K3
Q9DAA6
Q9DAW6
Q9DB29
Q9DB60
Q9DBC3
Q9DBK7
Q9DC23
Q9DCH6
Q9DCL2
Q9DCS3
Q9DCW4
Q9DCZ1
Q9EQC5
Q9ERG0
Q9ES28
Q9ESP1
Q9ET26
Q9JHI5
Q9JHI9
Q9JHU4
Q9JHW2
Q9JIA7
Q9JIX8
Q9JJK2
Q9JJX7
Q9JJZ4
Q9JK48
Q9JK81
Q9JLI8
Q9JLT4
Q9JLV5
Q9JM14
Q9QUH0
Q9QYJ0
Q9QZ88
Q9QZH3
Q9QZU9
Q9R061
Q9R0P5
Q9R1C7
Q9R1P3
Q9WTJ4
Q9WUD1
Q9WUM3
Q9WUU7
Q9WV60
Q9WV80
Q9WVE8
Q9Z0M5
Q9Z0P5
Q9Z0R9
Q9Z0S1
Q9Z103
Q9Z1J3
Q9Z1K5
Q9Z1M7
Q9Z1M8
Q9Z2W0
Q9Z315
D3Z0M9
D3Z286
D3Z3Y1
E9PX68
E9PYG6
E9Q3G8
G3UXL2
G3X972
Q8BQ46
Q8K094
Q91VA7
A2A432
B2RXC1
E9PZJ8
O08808
O35083
P01901
P12367
P16330
P17427
P27046
P40336
P48453
P50427
P50429
P54923
P61028
P61202
P63147
P70245
P70303
P97390
P97449
P97494
Q0VDN7
Q11011
Q14DQ1
Q3B7Z2
Q3TJZ6
Q3U2P1
Q3UE37
Q5SSK3
Q61165
Q61490
Q64FW2
Q69ZS7
Q6PGF7
Q6VN19
Q6WKZ8
Q7TMX5
Q7TT50
Q80U44
Q80W47
Q810A7
Q8BFQ8
Q8BFR4
Q8BFU3
Q8BHF7
Q8BHS3
Q8BIP0
Q8BJ34
Q8BJ71
Q8BKT3
Q8BLN5
Q8BNU0
Q8BP40
Q8BUV3
Q8BVG4
Q8BX10
Q8C0L8
Q8CC88
Q8CD92
Q8CE96
Q8CFE2
Q8CG72
Q8CHT3
Q8CI32
Q8CI75
Q8CIV8
Q8CJ61
Q8K0C9
Q8K2V6
Q8K394
Q8N7N5
Q8R361
Q8R3F9
Q8VE88
Q8VH51
Q8VHX6
Q91WG8
Q91YP2
Q91YR5
Q920I9
Q921S7
Q922H2
Q99104
Q99J36
Q99J87
Q99J99
Q99JB2
Q99K23
Q99L04
Q99L43
Q9CQ75
Q9CQA9
Q9CQF9
Q9CQR6
Q9CR26
Q9CR60
Q9CRB2
Q9CU65
Q9CXV9
Q9D0B0
Q9D0C4
Q9D0T2
Q9D2V7
Q9D4H8
Q9D7P6
Q9D898
Q9D9G3
Q9DAI2
Q9DAT5
Q9DB25
Q9DBR3
Q9EP53
Q9EPK7
Q9EQQ9
Q9ERG2
Q9EST4
Q9ESW4
Q9ESZ8
Q9JHS4
Q9R059
Q9R099
Q9R0P9
Q9WTX6
Q9WU84
Q9WUB0
Q9WUM5
E9Q616
F8VQ05
A2RSY6
A6H611
A8Y5H7
G5E897
O08915
O09000
O35344
O35551
O35643
O88622
O88712
O88829
O89050
O89112
P03958
P07309
P10711
P11438
P18052
P20060
P22437
P22682
P24369
P26645
P27612
P28659
P31750
P32233
P42128
P43277
P43406
P47857
P47941
P48758
P48774
P51175
P54728
P54797
P55096
P58196
P58742
P97379
P97479
Q00422
Q03267
Q04207
Q06180
Q07417
Q3TEA8
Q3U1Y4
Q3UA37
Q3UHJ0
Q3UKJ7
Q3UQ84
Q4VBE8
Q5KU39
Q5SSL4
Q5SUQ9
Q61211
Q62077
Q64008
Q64127
Q64516
Q6NV66
Q6NVG1
Q6NZN0
Q6P1G0
Q6P2B1
Q6PA06
Q6PDY2
Q6PHQ8
Q6PHZ2
Q76LS9
Q78JE5
Q7TN73
Q80VJ3
Q80WQ2
Q80X82
Q80YR4
Q8BFZ9
Q8BG51
Q8BGB5
Q8BGH2
Q8BH15
Q8BJ56
Q8BJM7
Q8BK08
Q8BK72
Q8BP27
Q8BRT1
Q8BTY8
Q8BVA5
Q8C0E3
Q8C2E7
Q8C3X8
Q8C3Y4
Q8CGA0
Q8CHH9
Q8CHT0
Q8CJ26
Q8JZU2
Q8K3H0
Q8K3J1
Q8QZS1
Q8R080
Q8R307
Q91VA6
Q91VE0
Q91X52
Q91YR1
Q91ZW2
Q920Q4
Q99J95
Q99JR8
Q99JW4
Q99KN2
Q99LD9
Q99PU8
Q9CPX7
Q9CQ89
Q9CQJ2
Q9CR68
Q9CVD2
Q9CWG8
Q9CWP6
Q9CXJ4
Q9D2C2
Q9D3U0
Q9D517
Q9D6J6
Q9D6Y9
Q9D706
Q9D8S9
Q9D8T7
Q9DBR7
Q9DCE5
Q9DCJ5
Q9EP89
Q9EP97
Q9EPE9
Q9EPL9
Q9EQ06
Q9EQQ2
Q9ER73
Q9JI11
Q9JIM1
Q9JK23
Q9JLV1
Q9JM13
Q9JMA2
Q9QWR8
Q9QXE7
Q9QXX4
Q9QYF1
Q9WVC3
Q9Z2L7
E9Q2E4
E9Q8I7
Q9CWW7
P62274
Q4KMM3
Q921I1
Q99MP8
O35904
P19973
Q8JZX4
A2AJ15
G5E870
O08788
O08917
O09044
O09126
O35114
O35604
O35609
O35658
O35682
O55013
O55143
O70480
O70503
O88738
O88983
O89051
P04441
P08752
P09103
P10639
P10852
P13020
P14206
P15379
P15535
P16460
P19096
P21279
P21855
P21995
P24668
P25911
P27601
P30999
P31996
P35330
P35564
P38060
P39688
P42082
P46061
P47856
P48036
P48962
P49710
P50544
P51912
P52019
P52332
P53395
P54116
P57716
P57787
P58466
P60904
P61082
P61087
P61089
P61226
P62254
P62827
P63024
P67778
P68037
P70280
P70290
P70698
P70699
P97333
P97372
Q00651
Q00941
Q01965
Q02053
Q07113
Q08857
Q09143
Q2TBE6
Q3TFQ1
Q3TGW2
Q3U1F9
Q3U9G9
Q3UDW8
Q3UPF5
Q4FZC9
Q4VBD2
Q60634
Q60854
Q61009
Q61024
Q61074
Q61093
Q61462
Q61598
Q61739
Q62351
Q62418
Q62426
Q69ZN6
Q69ZN7
Q6A0D4
Q6P9J9
Q6R0H7
Q6ZQI3
Q6ZQM8
Q7M759
Q7TPV4
Q80TH2
Q80TN5
Q80U72
Q80UM7
Q80VQ0
Q80WJ7
Q8BG67
Q8BH24
Q8BKZ9
Q8BLF1
Q8BMF4
Q8BMK4
Q8BR63
Q8BU31
Q8BVA2
Q8BWP8
Q8BXA1
Q8BXQ2
Q8BXZ1
Q8C129
Q8C145
Q8C4X2
Q8C7R4
Q8C878
Q8CAY6
Q8CFE6
Q8CFI2
Q8CGA3
Q8CI59
Q8JZK9
Q8K021
Q8K078
Q8K0D5
Q8QZT1
Q8R016
Q8R151
Q8R366
Q8VBT0
Q8VCW4
Q8VDL4
Q8VDZ4
Q8VEC4
Q91V12
Q91VX9
Q91W53
Q91WC9
Q91WD0
Q91X21
Q91YH5
Q91YQ5
Q91YT0
Q91ZN5
Q921H8
Q921M7
Q924S8
Q925I1
Q99020
Q99LI2
Q99ME9
Q99NB9
Q99P72
Q9CPX6
Q9CQ60
Q9CQE7
Q9CQW9
Q9CQY6
Q9CWU2
Q9CY34
Q9CZ13
Q9D1C1
Q9D1P4
Q9D2G2
Q9D404
Q9D906
Q9DAV9
Q9DB05
Q9DBG6
Q9EPK2
Q9EPR4
Q9EQ20
Q9ER00
Q9ERN0
Q9JHK5
Q9JHL0
Q9JIZ9
Q9JJ00
Q9JKK1
Q9JLB0
Q9JLJ2
Q9QUI0
Q9QUN7
Q9QY81
Q9R0Q8
Q9WTR1
Q9WU60
Q9Z0F8
Q9Z110
Q9Z1M0
Q9Z1N5
Q9Z1Q2
Q9Z1Z0
Q9Z2U1
O35375
O35598
O70439
O88569
P07356
P08556
P10833
P14152
P29391
P47757
P50431
P54822
P58021
P60605
P62858
P63087
P97370
Q07076
Q3UJD6
Q60631
Q60738
Q60931
Q62422
Q64695
Q6DFW4
Q8BGU5
Q8BTY2
Q8C147
Q8K1M6
Q8K2B3
Q8K3Z9
Q8R0X7
Q920A5
Q922H9
Q922T2
Q9CQN1
Q9CQV8
Q9D0V7
Q9EPK6
Q9JJX6
Q9WTP6
Q9WV32
Q9WV55
Q9Z1F9
Q9Z1G3
O55023
P18653
B2RQC6
O09167
O35841
O70378
O70496
O89017
P06151
P06745
P14115
P17809
P24288
P26369
P27659
P28352
P32020
P45377
P48377
P49282
P51881
P58044
P59325
P60122
P62141
P63005
P63280
P70195
P70295
P70333
P84091
Q3TBT3
Q3V3R1
Q571I9
Q60749
Q60865
Q60932
Q60961
Q61543
Q61699
Q61990
Q6P5F9
Q6ZQL4
Q6ZWV3
Q76MZ3
Q7TMK9
Q8BFY9
Q8BKC5
Q8BMS1
Q8BWG9
Q8BWT1
Q8C0L0
Q8CBQ5
Q8CGC6
Q8K2C9
Q8R010
Q8R087
Q8R5A3
Q8VEE4
Q924Z4
Q93092
Q99JY0
Q9CR09
Q9CZU6
Q9D291
Q9DC16
Q9EPL8
Q9EPS3
Q9ER72
Q9ES97
Q9EST5
Q9JJF9
Q9R0G7
Q9R1S3
Q9Z1Z2
P00493
P23198
Q8BVE8
Q9CX56
B2RRE7
B2RXS4
D3YXK2
D3Z7P3
E9Q555
E9QAM5
O08528
O08553
O08749
O08759
O08784
O08795
O08807
O08810
O08912
O09061
O09106
O35286
O35316
O35379
O35381
O35454
O35465
O35593
O35623
O35737
O54988
O55029
O55135
O70133
O70145
O70194
O70251
O70252
O70310
O70370
O70435
O70589
O88324
O88342
O88544
O88685
O88693
O88697
O88839
O88844
O89001
O89053
P05063
P05201
P05202
P05213
P06795
P06800
P07091
P07901
P08003
P08103
P08113
P08249
P09055
P09405
P09411
P09528
P0DOV2
P10107
P10126
P10605
P11103
P11835
P11983
P12265
P12970
P13011
P13439
P13864
P14069
P14106
P14131
P14148
P14211
P14733
P14824
P14869
P14901
P15532
P15920
P16045
P16110
P16675
P17182
P17751
P17918
P18581
P18760
P20029
P20108
P20152
P21278
P23116
P23492
P24270
P24452
P24547
P25085
P25206
P25444
P26039
P26041
P26443
P26638
P26883
P27546
P27773
P28656
P28658
P29341
P29351
P29452
P29758
P30285
P30416
P30681
P31938
P32067
P32507
P32921
P34022
P34884
P34902
P35601
P35700
P35762
P35979
P37040
P37913
P38647
P40124
P40142
P40237
P40240
P41233
P41274
P41438
P41731
P42932
P45376
P46471
P46664
P46978
P47713
P47738
P47754
P47911
P47962
P47963
P48678
P49312
P49717
P49718
P49722
P49769
P50247
P50516
P50580
P51410
P51829
P51859
P52293
P53026
P53994
P54071
P54276
P55258
P56399
P56959
P57759
P57776
P57780
P57791
P58242
P58252
P58681
P60335
P60766
P60843
P60867
P61161
P61222
P61358
P61971
P61979
P61982
P62071
P62082
P62137
P62192
P62196
P62242
P62259
P62267
P62281
P62334
P62482
P62702
P62717
P62746
P62754
P62806
P62814
P62849
P62855
P62874
P62880
P62908
P62918
P62960
P62962
P63001
P63017
P63028
P63038
P63101
P63158
P63242
P63321
P63323
P67984
P68033
P68040
P68254
P68372
P70168
P70296
P70349
P70372
P80313
P80314
P80315
P80316
P80317
P80318
P83093
P84089
P84104
P97310
P97351
P97371
P97452
P97461
P97789
P97807
P97808
P97822
P97855
P98078
P98195
P99024
Q00612
Q01768
Q01853
Q03265
Q04447
Q04750
Q05816
Q05CL8
Q05D44
Q11136
Q1HFZ0
Q3TDQ1
Q3TH73
Q3THK7
Q3THS6
Q3TLH4
Q3TRM8
Q3TW96
Q3TWW8
Q3TXS7
Q3U0V1
Q3U1J4
Q3UHH8
Q3UVK0
Q3UYV9
Q3UZ39
Q3V009
Q3V1L4
Q3ZK22
Q569Z5
Q569Z6
Q5DW34
Q5SSZ5
Q5SUF2
Q5SUR0
Q5SWD9
Q5U458
Q5XF89
Q5XJY5
Q5Y5T1
Q60597
Q60668
Q60692
Q60710
Q60766
Q60864
Q60870
Q60875
Q60930
Q60972
Q61033
Q61035
Q61081
Q61102
Q61103
Q61171
Q61191
Q61206
Q61233
Q61263
Q61316
Q61335
Q61411
Q61464
Q61470
Q61545
Q61599
Q61656
Q61687
Q61753
Q61881
Q61937
Q62165
Q62167
Q62186
Q62192
Q62273
Q62318
Q62376
Q62465
Q640N2
Q64213
Q64337
Q64343
Q64430
Q64514
Q64521
Q64674
Q64737
Q65Z40
Q68FD5
Q68FL6
Q6A0A9
Q6DFX2
Q6GQT6
Q6IRU2
Q6NS46
Q6NV83
Q6NZF1
Q6NZJ6
Q6P1B1
Q6P4T2
Q6P5F7
Q6P9Q6
Q6PAV2
Q6PB66
Q6PDQ2
Q6PFD9
Q6PHU5
Q6X893
Q6ZPJ3
Q6ZQ38
Q6ZQ58
Q6ZWU9
Q6ZWX6
Q6ZWY3
Q78PY7
Q7TMB8
Q7TMY8
Q7TPR4
Q7TQH0
Q80TP3
Q80U93
Q80UM3
Q80W54
Q80X50
Q80X90
Q80XR2
Q80ZJ1
Q810D6
Q8BFR5
Q8BG05
Q8BG32
Q8BGD9
Q8BGH7
Q8BGQ6
Q8BGQ7
Q8BGR6
Q8BGT9
Q8BH07
Q8BHB4
Q8BHN3
Q8BJM5
Q8BK64
Q8BK67
Q8BMJ2
Q8BP47
Q8BPM0
Q8BPX9
Q8BSY0
Q8BTH8
Q8BTI8
Q8BTM8
Q8BTX9
Q8BU30
Q8BUJ9
Q8BVY0
Q8BWW4
Q8BWY3
Q8BX65
Q8BX90
Q8BXN9
Q8BXV2
Q8BY89
Q8BYI6
Q8C0C7
Q8C172
Q8C180
Q8C1B7
Q8CBC4
Q8CDN6
Q8CG48
Q8CGC7
Q8CI11
Q8CI51
Q8CIE6
Q8CIF6
Q8CIG8
Q8K009
Q8K019
Q8K135
Q8K183
Q8K1B8
Q8K1R3
Q8K201
Q8K2J7
Q8K2P7
Q8K310
Q8K400
Q8QZY1
Q8QZY6
Q8R050
Q8R081
Q8R173
Q8R180
Q8R1B4
Q8R1F1
Q8R2M2
Q8R2N2
Q8R2Y8
Q8R420
Q8VCH8
Q8VCV1
Q8VCW8
Q8VDD5
Q8VDF2
Q8VDM4
Q8VDN2
Q8VDW0
Q8VE37
Q8VE96
Q8VEK2
Q8VEK3
Q8VEM8
Q8VI36
Q8VI59
Q8VIJ6
Q91V41
Q91V92
Q91VC3
Q91VD9
Q91VI7
Q91VK4
Q91VR2
Q91VR5
Q91VW3
Q91VX2
Q91W50
Q91W82
Q91W98
Q91WB7
Q91WQ3
Q91X88
Q91YT8
Q91ZW3
Q91ZX7
Q920E5
Q921F2
Q921M3
Q921Y4
Q922B2
Q922D8
Q922F4
Q922K7
Q922Q8
Q922R8
Q923J1
Q924S7
Q99J21
Q99J93
Q99JW1
Q99JY9
Q99K48
Q99K85
Q99KC8
Q99KE1
Q99KI0
Q99KP6
Q99KQ4
Q99L45
Q99L47
Q99LF4
Q99LP6
Q99LX0
Q99N84
Q99PL5
Q99PT1
Q99PV0
Q9CPR4
Q9CPV7
Q9CPY7
Q9CQ22
Q9CQ65
Q9CQA3
Q9CQM9
Q9CQR2
Q9CQU3
Q9CQX2
Q9CR16
Q9CR57
Q9CR89
Q9CRD0
Q9CRT8
Q9CSH3
Q9CTG6
Q9CVB6
Q9CWJ9
Q9CX84
Q9CX86
Q9CXW4
Q9CY27
Q9CY58
Q9CY64
Q9CZ30
Q9CZD3
Q9CZM2
Q9CZU3
Q9CZW5
Q9CZX7
Q9CZY3
Q9D009
Q9D051
Q9D0E1
Q9D0F3
Q9D0F9
Q9D0I9
Q9D0K2
Q9D0R2
Q9D0T1
Q9D176
Q9D1A2
Q9D1D4
Q9D1G1
Q9D1Q6
Q9D270
Q9D2V8
Q9D3G5
Q9D6K9
Q9D6R2
Q9D6U8
Q9D6Z1
Q9D880
Q9D883
Q9D8E6
Q9D8N0
Q9D8U8
Q9D8V0
Q9D8W5
Q9D964
Q9DAR7
Q9DB20
Q9DB77
Q9DBC7
Q9DBG3
Q9DBH5
Q9DBJ1
Q9DBP5
Q9DBR1
Q9DBS1
Q9DBT5
Q9DC51
Q9DC61
Q9DCC4
Q9DCD0
Q9DCG9
Q9DCH4
Q9DCL9
Q9DCX2
Q9EP69
Q9EPU0
Q9EQ61
Q9EQK5
Q9EQU3
Q9ERK4
Q9ERU9
Q9ES52
Q9ESX5
Q9ET30
Q9JHU9
Q9JIF0
Q9JIF7
Q9JIH2
Q9JII6
Q9JIK5
Q9JIW9
Q9JJI8
Q9JJU8
Q9JKF1
Q9JKR6
Q9JKV5
Q9JKX6
Q9JM76
Q9JMA1
Q9JMH6
Q9QUJ7
Q9QUM9
Q9QUR6
Q9QX47
Q9QXS1
Q9QXV8
Q9QXW9
Q9QXZ0
Q9QY33
Q9QYG0
Q9QZD9
Q9QZE5
Q9QZI8
Q9QZW0
Q9R0L6
Q9R0N0
Q9R0P3
Q9R0Q7
Q9R117
Q9R1C6
Q9R1P0
Q9R1P1
Q9R1P4
Q9R1Q6
Q9R1Q7
Q9R1T2
Q9WTM5
Q9WU78
Q9WU81
Q9WUA2
Q9WUA3
Q9WUH1
Q9WUM4
Q9WVA3
Q9WVA4
Q9WVJ2
Q9WVL6
Q9Z0N1
Q9Z127
Q9Z1D1
Q9Z1Q5
Q9Z1Q9
Q9Z255
Q9Z277
Q9Z280
Q9Z2I8
Q9Z2M6
Q9Z2N8
Q9Z2U0
Q9Z2X1
B1AT66
O08529
O08582
O35129
O35857
O55131
P09671
P11352
P12382
P18654
P21958
P25119
P31266
P35278
P47791
P47964
P51174
P60710
P62774
P70398
P70404
Q07813
Q3TWI9
Q5BLK4
Q62433
Q64339
Q6A065
Q6PDM2
Q6ZPZ3
Q80VQ1
Q8BFZ3
Q8BGS0
Q8BVE3
Q8BWZ3
Q8C4J7
Q91WK2
Q921T2
Q99MU3
Q9CPQ3
Q9CR51
Q9CRB9
Q9CYN2
Q9DBG7
Q9JL26
Q9QYA2
O35566
O55234
O70325
P01897
P05064
P06804
P10404
P11928
P19157
P20491
P26450
P32883
P45481
P52483
P53986
P56135
P60229
P62320
P62715
P62915
P70460
Q09014
Q5SSH8
Q64310
Q6P1F6
Q6PR54
Q791V5
Q80UU9
Q80XI3
Q8BVF7
Q8K0C4
Q8K363
Q8R4B8
Q91VC9
Q91YK2
Q99P88
Q9CQS8
Q9CS42
Q9CXJ1
Q9CZW4
Q9D710
Q9DCI3
Q9DCN2
Q9EQ32
Q9EQH3
Q9JIG8
Q9JJ28
Q9QY73
Q9WUQ2
Q9Z130
O08573
P11499
P17742
P52480
P62897
Q69ZR2
Q8VE47
Q921J4
Q9CQ37
P61211
A2BH40
P68373
P16879
P53569
P69566
Q3UIA2
Q6PGG2
Q6PGL7
Q8BG84
Q8BPU7
Q8C052
Q8CG64
Q8CIH9
Q99J62
Q99N69
Q9CWY8
Q9QZL0
A0A2I3BR81
P24860
P41230
P49300
P97355
Q04899
Q5FWK3
Q5U4D9
Q6NZC7
[truncated: 503 more rows]

## Sheet: Figure_1A_1378
UnitProt AC: 1378 Novel Immune-Context Candidates in Fig. 5A
A0A0A6YVU8
A0A2I3BR81
A0A7N9VSG0
A0A140LIF8
A0A286YCX6
A0A338P7C9
A2A6Q5
A2A716
A2AAY5
A2ABV5
A2AIV8
A2AJ72
A2AK44
A2ANX3
A2APB8
A2AR02
A2AWP8
A2RS43
B2RQG2
B2RT41
B2RUR8
B2RXC2
B2RXC6
B2RXQ2
B9EJ54
C0HKE5
D3YUP5
D3Z2H9
E9PVX6
E9PWW9
E9PZM7
E9Q1P8
E9Q3L4
E9Q5G3
E9Q8V6
E9Q368
E9Q394
E9Q612
E9Q634
E9Q735
F6YVP7
F8VQ29
G3X9B1
G5E8V9
J3QMC5
O08648
O08992
O09008
O09110
O35134
O35345
O35382
O35601
O35638
O35639
O35691
O54786
O54962
O70309
O70551
O70591
O88508
O88512
O88522
O88554
O88572
O88627
O88796
O88845
O88879
O89086
O89090
O89110
P0C6B7
P0DPE0
P05555
P06869
P09581
P11157
P13597
P15307
P15864
P16879
P18155
P20664
P22366
P23591
P23949
P24860
P25976
P26955
P27870
P28798
P30204
P30678
P30993
P39749
P41230
P42567
P43247
P43274
P43276
P46467
P47226
P48025
P49138
P49300
P51908
P53349
P53569
P54729
P55194
P56393
P56477
P57080
P58501
P61290
P62046
P63082
P69566
P70288
P70315
P70318
P70388
P70429
P70444
P70700
P82343
P97355
P97386
P97760
P97814
P97820
P97868
P98192
Q0GNC1
Q0P678
Q0VBL3
Q0VGB7
Q0VGY8
Q00547
Q04899
Q05512
Q07797
Q08024
Q08122
Q09200
Q09324
Q2TBA3
Q3TAQ9
Q3TBD2
Q3TCT4
Q3TEI4
Q3TMX7
Q3TTA7
Q3TX08
Q3TZX8
Q3U0V2
Q3U0X6
Q3U2A8
Q3U3T8
Q3U829
Q3UDF0
Q3UHX0
Q3UIA2
Q3UJB0
Q3UM29
Q3UMY5
Q3UND0
Q3UVG3
Q3UWL8
Q3UY34
Q4FZF3
Q4JIM5
Q4QRL3
Q4VA53
Q5FWK3
Q5HZI1
Q5NC05
Q5RJG1
Q5SXJ3
Q5U4D9
Q5XG71
Q5XG73
Q5XJY4
Q6A068
Q6DFV1
Q6DFW5
Q6GQX2
Q6KAR6
Q6NSQ7
Q6NV99
Q6NVF9
Q6NXH2
Q6NZC7
Q6NZL1
Q6NZL6
Q6NZR5
Q6P073
Q6P4S8
Q6P4T0
Q6P5D3
Q6P5D8
Q6P5E6
Q6P5G6
Q6P5H2
Q6P6L6
Q6P7W0
Q6P9Q4
Q6PAC3
Q6PAM1
Q6PCM2
Q6PEM6
Q6PFQ7
Q6PGF5
Q6PGG2
Q6PGG6
Q6PGL7
Q6PHQ9
Q6R5N8
Q6Y5D8
Q6ZQ88
Q6ZQK5
Q7TME2
Q7TMI3
Q7TMV3
Q7TN58
Q7TN60
Q7TQK4
Q7TQK5
Q7TSI1
Q7TSI3
Q7TSS2
Q8BG60
Q8BG81
Q8BG84
Q8BGN6
Q8BGT7
Q8BH43
Q8BH60
Q8BHL8
Q8BHY2
Q8BHZ4
Q8BJL0
Q8BJM3
Q8BJW5
Q8BJZ3
Q8BKE6
Q8BKS9
Q8BKT7
Q8BKT8
Q8BL48
Q8BMC4
Q8BMQ2
Q8BMT4
Q8BNV1
Q8BPU7
Q8BQ30
Q8BQM4
Q8BR70
Q8BRH0
Q8BRK9
Q8BSP2
Q8BTI7
Q8BU04
Q8BUH8
Q8BUK6
Q8BUY9
Q8BVU0
Q8BW10
Q8BWG8
Q8BWY9
Q8BX43
Q8BX57
Q8BY71
Q8BYL4
Q8BYN3
Q8BYW1
Q8BZA9
Q8BZT9
Q8C0G2
Q8C0I1
Q8C0L6
Q8C050
Q8C052
Q8C2E4
Q8C3Q9
Q8C4Y3
Q8C8U0
Q8C156
Q8C261
Q8CB96
Q8CD15
Q8CES0
Q8CFD4
Q8CG64
Q8CGZ0
Q8CH25
Q8CH77
Q8CIH5
Q8CIH9
Q8CII9
Q8CJF7
Q8JZV7
Q8JZY4
Q8K0F1
Q8K1J5
Q8K1X4
Q8K2D3
Q8K2H2
Q8K2T1
Q8K2V1
Q8K3G5
Q8K4F6
Q8K4I3
Q8K4P0
Q8K4R9
Q8K202
Q8K205
Q8K301
Q8K449
Q8K595
Q8R2E9
Q8R3D1
Q8R3N1
Q8R4H9
Q8R4K2
Q8R5G7
Q8R5K4
Q8VBW1
Q8VBW5
Q8VCN9
Q8VD58
Q8VDG3
Q8VDQ9
Q8VDV3
Q8VE91
Q8VEJ4
Q8VHM5
Q9CPR5
Q9CPT4
Q9CPT5
Q9CPW7
Q9CQ18
Q9CQ43
Q9CQ49
Q9CQ73
Q9CRA8
Q9CRC8
Q9CRG1
Q9CS74
Q9CSN1
Q9CSU0
Q9CT10
Q9CUS9
Q9CW46
Q9CWI3
Q9CWK8
Q9CWL8
Q9CWR1
Q9CWR2
Q9CWY8
Q9CX30
Q9CXK9
Q9CXX9
Q9CYZ2
Q9CZG3
Q9CZT4
Q9D0F6
Q9D0N7
Q9D0R4
Q9D1E8
Q9D1G2
Q9D1H8
Q9D1R2
Q9D2N9
Q9D7I5
Q9D8C4
Q9D8S4
Q9D8U0
Q9D358
Q9D945
Q9DB85
Q9DBA9
Q9DBD5
Q9DBE9
Q9DBR0
Q9DBY8
Q9DC40
Q9DCA5
Q9DCD2
Q9DCI9
Q9EPB4
Q9EQM6
Q9EQP2
Q9EQU5
Q9ER38
Q9ES00
Q9ES57
Q9ES74
Q9JHF5
Q9JHF7
Q9JHJ0
Q9JHR7
Q9JJ89
Q9JJA4
Q9JJF3
Q9JJK5
Q9JJT9
Q9JJY4
Q9JLI6
Q9JLQ2
Q9JLV6
Q9QUK6
Q9QWF0
Q9QXD8
Q9QY66
Q9QYI3
Q9QZ08
Q9QZD4
Q9QZK7
Q9QZL0
Q9QZS3
Q9R0C8
Q9R062
Q9R1X4
Q9WU42
Q9WU62
Q9WVF7
Q9WVL3
Q9WVR4
Q9Z0H7
Q9Z1K6
Q9Z1S0
Q9Z2D8
Q9Z2M7
Q9Z2Q2
Q9Z2X2
Q9Z108
Q14B01
Q18PI6
Q52KI8
Q66JV4
Q68FH4
Q69ZK6
Q71FD7
Q75NR7
Q80TD3
Q80TM9
Q80U70
Q80U87
Q80UG8
Q80UK8
Q80UP3
Q80UZ2
Q80VA0
Q80X73
Q80XQ2
Q80Y98
Q80YV2
Q91UZ5
Q91VH6
Q91W96
Q91WA6
Q91WR3
Q91WT8
Q91XI1
Q91YE5
Q91YY2
Q91Z96
Q91ZU1
Q99J45
Q99J62
Q99JF5
Q99JW2
Q99JX3
Q99K74
Q99LE6
Q99LL5
Q99LW0
Q99MK8
Q99N69
Q99P91
Q99PG2
Q499X9
Q571I4
Q640M1
Q640M6
Q810U5
Q810V0
Q920B9
Q921E6
Q921G6
Q921N6
Q922J3
Q922Q2
Q922S8
Q922U1
Q923E4
Q923K4
Q923Z3
Q924H2
Q924W5
Q60520
Q60591
Q60664
Q60695
Q60790
Q60855
Q60960
Q60967
Q61037
Q61179
Q61183
Q61188
Q61549
Q61550
Q61578
Q61712
Q61749
Q61818
Q62193
Q62419
Q63994
Q64324
Q64511
Q64729
A1L3P4
A2A5R2
A2A432
A2AJI0
A2AT37
A2RSY6
A6H611
A8Y5H7
B1AZI6
B1AZP2
B2RX12
B2RXC1
B2RY56
D3Z0M9
D3Z3Y1
D3Z6Q9
D3Z286
E9PVA8
E9PVZ8
E9PX68
E9PYF7
E9PYG6
E9PZJ8
E9Q2E4
E9Q3G8
E9Q6J5
E9Q7G0
E9Q8I7
E9Q9B7
E9Q236
E9Q616
E9Q912
E9QAT4
F6ZDS4
F8VQ05
G3UXL2
G3X972
G5E897
O08599
O08688
O08715
O08808
O08832
O08848
O08915
O09000
O09131
O09172
O35083
O35215
O35226
O35326
O35344
O35350
O35551
O35643
O35664
O35855
O35864
O35904
O35955
O54692
O54984
O55106
O55222
O70146
O70318
O70492
O70493
O70585
O88447
O88487
O88531
O88543
O88587
O88622
O88712
O88811
O88829
O88878
O88986
O89023
O89050
O89079
O89112
P01901
P03888
P03958
P07309
P07742
P10649
P10711
P11152
P11438
P12367
P16330
P16332
P17427
P18052
P18242
P19253
P19973
P20060
P21460
P21550
P22437
P22682
P22907
P24369
P24527
P24638
P26645
P27046
P27600
P27612
P28271
P28474
P28571
P28659
P28740
P28867
P29416
P31230
P31750
P32233
P35123
P35235
P35486
P35550
P35821
P36371
P39429
P40336
P41216
P41241
P42128
P43277
P43406
P45952
P46460
P46718
P47740
P47811
P47857
P47941
P48024
P48453
P48758
P48774
P50427
P50429
P50518
P51175
P51432
P51660
P51863
P52431
P53702
P53810
P54103
P54728
P54775
P54797
P54923
P55096
P55264
P55772
P56480
P56546
P56873
P56960
P57784
P58196
P58742
P59235
P60670
P61028
P61202
P61620
P61759
P62274
P62751
P62900
P63037
P63073
P63085
P63147
P63328
P67871
P70245
P70268
P70303
P70336
P70414
P70441
P70670
P70677
P83741
P85094
P97311
P97315
P97364
P97379
P97384
P97390
P97449
P97477
P97479
P97494
P97496
P97798
P97813
P97821
P97823
P98197
Q0VDN7
Q00PI9
Q00422
Q00560
Q00899
Q03267
Q04207
Q06180
Q07417
Q08288
Q08943
Q2NL51
Q3B7Z2
Q3TBW2
Q3TD49
Q3TEA8
Q3TIU4
Q3TIV5
Q3TJZ6
Q3TMH2
Q3TVI8
Q3TWN3
Q3TYX3
Q3TZZ7
Q3U1Y4
Q3U2P1
Q3U4G3
Q3U308
Q3U319
Q3U821
Q3UA37
Q3UDE2
Q3UDR8
Q3UE37
Q3UHD6
Q3UHJ0
Q3UI43
Q3UJB9
Q3UKJ7
Q3ULJ0
Q3UM18
Q3UMB9
Q3UMR5
Q3UMT1
Q3UQ84
Q3UW53
Q4KMM3
Q4PZA2
Q4VBE8
Q5DTM8
Q5FWI3
Q5KU39
Q5PSV9
Q5SFM8
Q5SS80
Q5SSK3
Q5SSL4
Q5SUC9
Q5SUQ9
Q5SW19
Q5SXY1
Q5U4D8
Q6A0A2
Q6A026
Q6A4J8
Q6NSR8
Q6NV66
Q6NVG1
Q6NZN0
Q6P1G0
Q6P2B1
Q6P5F6
Q6P8X1
Q6P9P6
Q6P9R2
Q6P542
Q6P549
Q6PA06
Q6PAR5
Q6PB44
Q6PB51
Q6PD26
Q6PDG5
Q6PDY2
Q6PE01
Q6PGF7
Q6PHQ8
Q6PHZ2
Q6PIC6
Q6PIP5
Q6VN19
Q6WKZ8
Q6ZQ18
Q6ZQB6
Q6ZWZ2
Q7TMQ7
Q7TMS5
Q7TMX5
Q7TN73
Q7TNC4
Q7TNC9
Q7TNV0
Q7TQI3
Q7TSG2
Q7TSV4
Q7TT37
Q7TT50
Q8BFQ8
Q8BFR4
Q8BFU3
Q8BFZ9
Q8BG51
Q8BGB5
Q8BGB7
Q8BGC0
Q8BGH2
Q8BGW1
Q8BH04
Q8BH15
Q8BH69
Q8BH86
Q8BH95
Q8BHF7
Q8BHG1
Q8BHI7
Q8BHS3
Q8BIJ6
Q8BIJ7
Q8BIP0
Q8BIW1
Q8BJ05
Q8BJ34
Q8BJ48
Q8BJ56
Q8BJ71
Q8BJM7
Q8BJU0
Q8BJW6
Q8BJY1
Q8BJZ4
Q8BK08
Q8BK72
Q8BKT3
Q8BL66
Q8BL86
Q8BL97
Q8BLN5
Q8BLU0
Q8BLV3
Q8BM55
Q8BMA6
Q8BML9
Q8BMP6
Q8BN82
Q8BNU0
Q8BP27
Q8BP40
Q8BP48
Q8BQ46
Q8BRN9
Q8BRT1
Q8BT07
Q8BTY8
Q8BUV3
Q8BVA5
Q8BVG4
Q8BVQ5
Q8BWQ6
Q8BX10
Q8BX17
Q8BXA5
Q8BYA0
Q8BYK4
Q8BYU6
Q8C0D5
Q8C0E3
Q8C0L8
Q8C0M9
Q8C0Z1
Q8C1A5
Q8C2E7
Q8C3R1
Q8C3X8
Q8C3Y4
Q8C166
Q8C547
Q8C570
Q8CAQ8
Q8CBY8
Q8CC88
Q8CCF0
Q8CCJ3
Q8CD92
Q8CDG3
Q8CE96
Q8CEC0
Q8CFE2
Q8CG47
Q8CG72
Q8CGA0
Q8CGK3
Q8CGY8
Q8CH72
Q8CHH9
Q8CHT0
Q8CHT3
Q8CI32
Q8CI33
Q8CI71
Q8CI75
Q8CII2
Q8CIN4
Q8CIV8
Q8CIW6
Q8CJ26
Q8CJ61
Q8JZQ2
Q8JZQ9
Q8JZU2
Q8JZX4
Q8K0C9
Q8K0G5
Q8K0V2
Q8K0Z7
Q8K094
Q8K2F8
Q8K2M0
Q8K2Q9
Q8K2V6
Q8K3H0
Q8K3J1
Q8K3W0
Q8K3X4
Q8K4Q8
Q8K124
Q8K224
Q8K297
Q8K298
Q8K394
Q8K411
Q8N7N5
Q8QZS1
Q8R0G7
Q8R0S2
Q8R0Y6
Q8R080
Q8R1Q8
Q8R2U0
Q8R3C0
Q8R3F5
Q8R3F9
Q8R3V5
Q8R3Y8
Q8R4F0
Q8R5H1
Q8R5J9
Q8R146
Q8R307
Q8R361
Q8VBW6
Q8VC28
Q8VCA8
Q8VCB1
Q8VCR7
Q8VCT3
Q8VD65
Q8VD75
Q8VDJ3
Q8VDX6
Q8VE88
Q8VE98
Q8VEH6
Q8VH51
Q8VHE0
Q8VHX6
Q8WTY4
Q9CPN8
Q9CPV4
Q9CPX7
Q9CQ26
Q9CQ48
Q9CQ75
Q9CQ89
Q9CQA9
Q9CQC6
Q9CQE8
Q9CQF9
Q9CQI6
Q9CQJ2
Q9CQJ4
Q9CQJ6
Q9CQJ8
Q9CQM5
Q9CQR6
Q9CQT1
Q9CR00
Q9CR25
Q9CR26
Q9CR60
Q9CR62
Q9CR68
Q9CRB2
Q9CU62
Q9CU65
Q9CVD2
Q9CW03
Q9CWG8
Q9CWP6
Q9CWW7
Q9CWZ7
Q9CX34
Q9CXI5
Q9CXJ4
Q9CXT8
Q9CXV9
Q9CXY6
Q9CYA6
Q9CYG7
Q9CYI4
Q9CZ42
Q9CZ52
Q9CZN7
Q9CZR8
Q9CZS1
Q9CZV8
Q9D0B0
Q9D0C4
Q9D0L8
Q9D0M1
Q9D0R8
Q9D0T2
Q9D1E6
Q9D1M0
Q9D2C2
Q9D2R0
Q9D2V7
Q9D3U0
Q9D4H1
Q9D4H8
Q9D5T0
Q9D6J6
Q9D6T0
Q9D6Y9
Q9D7P6
Q9D7X3
Q9D8S9
Q9D8T7
Q9D9G3
Q9D9K3
Q9D172
Q9D287
Q9D394
Q9D517
Q9D554
Q9D662
Q9D666
Q9D706
Q9D771
Q9D819
Q9D892
Q9D898
Q9DAA6
Q9DAI2
Q9DAT5
Q9DAW6
Q9DB25
Q9DB29
Q9DB60
Q9DBC3
Q9DBG5
Q9DBK7
Q9DBR3
Q9DBR7
Q9DBT4
Q9DC23
Q9DCE5
Q9DCH6
Q9DCJ5
Q9DCK3
Q9DCL2
Q9DCS3
Q9DCT2
Q9DCW4
Q9DCZ1
Q9EP53
Q9EP89
Q9EP97
Q9EPE9
Q9EPK7
Q9EPL9
Q9EQ06
Q9EQC5
Q9EQI8
Q9EQQ2
Q9EQQ9
Q9ER73
Q9ERG0
Q9ERG2
Q9ES28
Q9ESP1
Q9EST4
Q9ESW4
Q9ESZ8
Q9ET26
Q9JHI5
Q9JHI9
Q9JHS4
Q9JHU4
Q9JHW2
Q9JI11
Q9JIA7
Q9JIG7
Q9JII5
Q9JIM1
Q9JIX8
Q9JJK2
Q9JJX7
Q9JJZ4
Q9JK23
Q9JK48
Q9JK81
Q9JKB1
Q9JLI8
Q9JLT4
Q9JLV1
Q9JLV5
Q9JM13
Q9JM14
Q9JMA2
Q9QUH0
Q9QWR8
Q9QXE7
Q9QXX4
Q9QY76
Q9QYB1
Q9QYF1
Q9QYJ0
Q9QYS9
Q9QZ88
Q9QZH3
Q9QZU9
Q9R0P5
Q9R0P9
Q9R059
Q9R060
Q9R061
Q9R099
Q9R1C7
Q9R1P3
Q9WTJ4
Q9WTX6
Q9WU84
Q9WUB0
Q9WUD1
Q9WUM3
Q9WUM5
Q9WUU7
Q9WV54
Q9WV60
Q9WV80
Q9WVC3
Q9WVE8
Q9Z0M5
Q9Z0P5
Q9Z0R9
Q9Z0S1
Q9Z1G4
Q9Z1J3
Q9Z1K5
Q9Z1M7
Q9Z1M8
Q9Z1R2
Q9Z1X4
Q9Z2L7
Q9Z2W0
Q9Z103
Q9Z315
Q14C51
Q14DQ1
Q64FW2
Q68FF6
Q68FH0
Q69ZS7
Q76LS9
Q78JE5
Q78ZA7
Q80TY0
Q80U44
Q80U95
Q80UJ7
Q80VD1
Q80VI1
Q80VJ3
Q80W47
Q80WQ2
Q80X41
Q80X82
Q80X95
Q80Y81
Q80YE4
Q80YR4
Q80YR5
Q80ZD3
Q80ZQ9
Q91V24
Q91V76
Q91VA6
Q91VA7
Q91VE0
Q91VH2
Q91VJ4
Q91VK1
Q91VM9
Q91W90
Q91WD5
Q91WE6
Q91WG4
Q91WG8
Q91WJ8
Q91X20
Q91X52
Q91YE6
Q91YM4
Q91YN9
Q91YP2
Q91YR1
Q91YR5
Q91YR7
Q91YS8
Q91YW3
Q91Z38
Q91Z67
Q91ZE0
Q91ZV0
Q91ZW2
Q99J36
Q99J39
Q99J77
Q99J87
Q99J95
Q99J99
Q99JB2
Q99JR1
Q99JR8
Q99JW4
Q99JX7
Q99K01
Q99K23
Q99K51
Q99K70
Q99K95
Q99KB8
Q99KJ8
Q99KN2
Q99KN9
Q99KY4
Q99L04
Q99L27
Q99L43
Q99LB6
Q99LC2
Q99LC3
Q99LC5
Q99LD4
Q99LD9
Q99LH1
Q99LI8
Q99LJ5
Q99LN9
Q99LR1
Q99M31
Q99MD9
Q99MN1
Q99MN9
Q99MP8
Q99MR3
Q99MR6
Q99N57
Q99PP7
Q99PU8
Q501J6
Q505F5
Q640N3
Q810A7
Q810B6
Q811B1
Q811J3
Q920I9
Q920Q4
Q921E2
Q921G7
Q921I1
Q921M4
Q921S7
Q921X9
Q922D4
Q922E4
Q922H2
Q922H4
Q922Q4
Q922X9
Q923A2
Q924C1
Q11011
Q31125
Q60649
Q60676
Q60848
Q60866
Q60973
Q61124
Q61165
Q61166
Q61207
Q61210
Q61211
Q61249
Q61425
Q61490
Q61510
Q61584
Q61655
Q61768
Q61792
Q61830
Q62077
Q62384
Q62425
Q62523
Q63844
Q64008
Q64012
Q64127
Q64442
Q64516
Q99104

## Sheet: Figure_1A_1641
UnitProt AC: Known Mouse Immune Palmitoylome in Fig. 5A
A2ADH1
A2AJ15
A2AM29
A2AN08
A2AVZ9
A2BH40
A7ZIN6
B1AT66
B1AY10
B2RQC6
B2RRE7
B2RSH2
B2RWD4
B2RWS6
B2RXS4
B4IJ45
B4IMS7
D0QMC3
D3YUJ3
D3YXK2
D3Z7P3
E2JF22
E9Q9A9
E9Q555
E9QAM5
G5E870
M3YPZ2
O08528
O08529
O08547
O08553
O08573
O08582
O08585
O08602
O08603
O08604
O08709
O08734
O08749
O08759
O08784
O08788
O08795
O08807
O08810
O08843
O08912
O08917
O09005
O09044
O09061
O09106
O09126
O09167
O35114
O35129
O35153
O35286
O35316
O35375
O35379
O35381
O35454
O35465
O35516
O35566
O35593
O35598
O35604
O35607
O35609
O35623
O35658
O35682
O35737
O35841
O35857
O35874
O35892
O35975
O54734
O54774
O54946
O54957
O54988
O55013
O55022
O55023
O55029
O55131
O55135
O55142
O55143
O55201
O55234
O70133
O70145
O70194
O70250
O70251
O70252
O70310
O70325
O70370
O70374
O70378
O70394
O70435
O70439
O70480
O70496
O70503
O70589
O88324
O88342
O88379
O88384
O88544
O88569
O88685
O88693
O88697
O88738
O88839
O88844
O88983
O89001
O89017
O89051
O89053
P0CG49
P0CG50
P0CW02
P0CW03
P0DOV2
P00397
P00405
P00493
P00920
P01831
P01897
P01899
P01900
P03911
P03975
P04235
P04441
P05063
P05064
P05201
P05202
P05213
P05533
P06151
P06240
P06745
P06795
P06800
P06804
P07091
P07356
P07901
P08003
P08030
P08103
P08113
P08249
P08556
P08752
P09055
P09103
P09242
P09405
P09411
P09528
P09671
P10107
P10126
P10300
P10404
P10605
P10630
P10639
P10810
P10820
P10833
P10852
P10853
P10854
P11103
P11352
P11370
P11440
P11499
P11609
P11835
P11881
P11928
P11983
P12265
P12382
P12787
P12970
P13011
P13020
P13379
P13439
P13516
P13864
P14069
P14106
P14115
P14131
P14148
P14152
P14206
P14211
P14234
P14685
P14733
P14824
P14869
P14901
P15092
P15379
P15532
P15535
P15920
P16045
P16110
P16381
P16460
P16675
P16858
P17047
P17182
P17225
P17439
P17710
P17742
P17751
P17809
P17918
P18181
P18572
P18581
P18653
P18654
P18760
P19096
P19157
P20029
P20108
P20152
P20491
P21107
P21278
P21279
P21300
P21855
P21958
P21995
P22646
P22752
P22892
P23116
P23188
P23198
P23492
P23611
P23780
P24063
P24270
P24288
P24452
P24547
P24668
P25085
P25119
P25206
P25444
P25446
P25911
P26039
P26041
P26369
P26443
P26450
P26618
P26638
P26883
P27048
P27512
P27546
P27601
P27659
P27661
P27773
P28063
P28352
P28650
P28656
P28658
P28667
P29020
P29341
P29351
P29391
P29452
P29477
P29758
P30285
P30416
P30681
P30999
P31041
P31266
P31650
P31938
P31996
P32020
P32067
P32507
P32883
P32921
P33174
P34022
P34884
P34902
P35278
P35293
P35330
P35456
P35561
P35564
P35601
P35700
P35762
P35951
P35979
P36895
P37040
P37172
P37913
P38060
P38647
P39688
P40124
P40142
P40201
P40237
P40240
P41233
P41274
P41438
P41731
P42082
P42208
P42225
P42227
P42228
P42932
P43883
P45376
P45377
P45481
P46061
P46471
P46664
P46978
P47713
P47738
P47753
P47754
P47757
P47758
P47791
P47856
P47911
P47915
P47955
P47962
P47963
P47964
P48036
P48377
P48678
P48962
P49282
P49312
P49710
P49717
P49718
P49722
P49769
P49945
P50247
P50295
P50431
P50516
P50543
P50544
P50580
P51150
P51174
P51180
P51410
P51829
P51859
P51881
P51912
P52019
P52293
P52332
P52480
P52483
P52624
P53026
P53395
P53986
P53994
P53996
P54071
P54116
P54276
P54822
P54823
P54987
P55012
P55258
P56135
P56371
P56399
P56959
P57716
P57759
P57776
P57780
P57787
P57791
P58021
P58044
P58242
P58252
P58465
P58466
P58681
P59268
P59279
P59325
P59999
P60122
P60229
P60322
P60335
P60521
P60605
P60710
P60766
P60843
P60867
P60904
P61021
P61079
P61080
P61082
P61087
P61089
P61161
P61164
P61205
P61211
P61222
P61226
P61358
P61514
P61750
P61804
P61924
P61957
P61971
P61979
P61982
P62071
P62082
P62137
P62141
P62192
P62196
P62242
P62245
P62254
P62259
P62264
P62267
P62281
P62301
P62313
P62317
P62320
P62331
P62334
P62482
P62492
P62702
P62715
P62717
P62737
P62746
P62754
P62774
P62806
P62814
P62821
P62827
P62830
P62835
P62838
P62849
P62852
P62855
P62858
P62869
P62874
P62880
P62889
P62897
P62908
P62915
P62918
P62960
P62962
P62983
P62984
P62996
P63001
P63005
P63017
P63024
P63028
P63038
P63044
P63087
P63094
P63101
P63158
P63163
P63166
P63242
P63260
P63268
P63276
P63280
P63321
P63323
P63325
P63330
P67778
P67984
P68033
P68037
P68040
P68134
P68254
P68369
P68372
P68373
P68510
P70168
P70195
P70269
P70280
P70290
P70295
P70296
P70333
P70349
P70372
P70398
P70399
P70404
P70452
P70460
P70696
P70698
P70699
P80313
P80314
P80315
P80316
P80317
P80318
P83093
P84078
P84084
P84089
P84091
P84099
P84104
P84228
P86048
P97310
P97333
P97351
P97370
P97371
P97372
P97377
P97429
P97452
P97461
P97742
P97789
P97807
P97808
P97822
P97855
P97858
P98078
P98195
P99024
P99026
P99029
Q0PMG2
Q00609
Q00612
Q00651
Q00941
Q01320
Q01514
Q01768
Q01853
Q01965
Q02053
Q02242
Q03265
Q03963
Q04447
Q04646
Q04736
Q04750
Q05CL8
Q05D44
Q05144
Q05769
Q05816
Q07076
Q07113
Q07813
Q08481
Q08619
Q08857
Q09014
Q09143
Q1HFZ0
Q2EMV9
Q2TBE6
Q3TBT3
Q3TCJ8
Q3TDQ1
Q3TFQ1
Q3TGW2
Q3TH73
Q3THE2
Q3THG9
Q3THK7
Q3THS6
Q3TKT4
Q3TLH4
Q3TNU4
Q3TRM8
Q3TW96
Q3TWI9
Q3TWL2
Q3TWW8
Q3TXS7
Q3TYD6
Q3TZ89
Q3U0V1
Q3U1F9
Q3U1J4
Q3U5Q7
Q3U6B2
Q3U7R1
Q3U9G9
Q3UDW8
Q3UEB3
Q3UH06
Q3UHH8
Q3UIR3
Q3UJD6
Q3UPF5
Q3UPL0
Q3UU41
Q3UVK0
Q3UXS0
Q3UYV9
Q3UZ39
Q3V009
Q3V1L4
Q3V2K1
Q3V3R1
Q3ZK22
Q4FZC9
Q4JK59
Q4LDD4
Q4VBD2
Q5BLK4
Q5DW34
Q5SQM0
Q5SSH8
Q5SSI6
Q5SSN7
Q5SSZ5
Q5SUF2
Q5SUR0
Q5SWD9
Q5SYD0
Q5U458
Q5XF89
Q5XJY5
Q5Y5T1
Q6A0A9
Q6A0D4
Q6A028
Q6A065
Q6DFW4
Q6DFX2
Q6DIB4
Q6DIC0
Q6GQT6
Q6GSS7
Q6IRU2
Q6KAU7
Q6NS46
Q6NSQ9
Q6NV83
Q6NZF1
Q6NZJ6
Q6P1B1
Q6P1F6
Q6P4T2
Q6P5B0
Q6P5E4
Q6P5F7
Q6P5F9
Q6P9J9
Q6P9Q6
Q6PAV2
Q6PB66
Q6PB93
Q6PCQ6
Q6PDM2
Q6PDQ2
Q6PFD9
Q6PGH0
Q6PGH2
Q6PHN9
Q6PHU5
Q6PIU9
Q6PR54
Q6Q899
Q6R0H6
Q6R0H7
Q6T707
Q6WVG3
Q6X893
Q6ZPJ3
Q6ZPY7
Q6ZPZ3
Q6ZQ38
Q6ZQ58
Q6ZQI3
Q6ZQL4
Q6ZQM8
Q6ZWN5
Q6ZWU9
Q6ZWV3
Q6ZWX6
Q6ZWY3
Q6ZWY9
Q7M6Y3
Q7M759
Q7TMB8
Q7TMK9
Q7TMM9
Q7TMY8
Q7TPH6
Q7TPR4
Q7TPV4
Q7TQ95
Q7TQH0
Q7TQH7
Q7TSK7
Q8BFR5
Q8BFU2
Q8BFY9
Q8BFZ3
Q8BG05
Q8BG09
Q8BG21
Q8BG32
Q8BG67
Q8BGA9
Q8BGB8
Q8BGD9
Q8BGH7
Q8BGI1
Q8BGQ6
Q8BGQ7
Q8BGR6
Q8BGS0
Q8BGS7
Q8BGT9
Q8BGU5
Q8BGY2
Q8BH07
Q8BH24
Q8BH26
Q8BH59
Q8BH74
Q8BHB4
Q8BHL7
Q8BHN3
Q8BJ64
Q8BJM5
Q8BJS4
Q8BK64
Q8BK67
Q8BKC5
Q8BKZ9
Q8BLF1
Q8BLX4
Q8BMF4
Q8BMJ2
Q8BMK4
Q8BMS1
Q8BNQ3
Q8BP47
Q8BP67
Q8BPM0
Q8BPX9
Q8BR63
Q8BSL7
Q8BSY0
Q8BTH8
Q8BTI8
Q8BTM8
Q8BTX9
Q8BTY2
Q8BU03
Q8BU14
Q8BU30
Q8BU31
Q8BUJ9
Q8BV66
Q8BVA2
Q8BVE3
Q8BVE8
Q8BVF7
Q8BVK9
Q8BVP5
Q8BVR6
Q8BVY0
Q8BWG9
Q8BWP8
Q8BWT1
Q8BWW4
Q8BWY3
Q8BWZ3
Q8BX65
Q8BX70
Q8BX90
Q8BXA1
Q8BXN9
Q8BXQ2
Q8BXV2
Q8BXZ1
Q8BY89
Q8BYI6
Q8BZN6
Q8C0C7
Q8C0L0
Q8C1B7
Q8C4J7
Q8C4X2
Q8C7R4
Q8C7X2
Q8C9E8
Q8C129
Q8C145
Q8C147
Q8C172
Q8C180
Q8C522
Q8C552
Q8C561
Q8C827
Q8C854
Q8C878
Q8CAY6
Q8CBB9
Q8CBC4
Q8CBQ5
Q8CDN6
Q8CFB4
Q8CFE6
Q8CFI2
Q8CG48
Q8CGA3
Q8CGC6
Q8CGC7
Q8CGE8
Q8CGP0
Q8CGP1
Q8CGP2
Q8CGP5
Q8CGP6
Q8CGP7
Q8CH20
Q8CI11
Q8CI43
Q8CI51
Q8CI59
Q8CI66
Q8CIE6
Q8CIF6
Q8CIG8
Q8CIM5
Q8HWB2
Q8JZK9
Q8JZR0
Q8K0B2
Q8K0C4
Q8K0D5
Q8K0T0
Q8K009
Q8K019
Q8K021
Q8K078
Q8K1B8
Q8K1E0
Q8K1M6
Q8K1R3
Q8K2B3
Q8K2C9
Q8K2J7
Q8K2P7
Q8K3C0
Q8K3Z9
Q8K4Z5
Q8K135
Q8K183
Q8K201
Q8K207
Q8K284
Q8K310
Q8K327
Q8K363
Q8K386
Q8K400
Q8QZT1
Q8QZY1
Q8QZY6
Q8R0I4
Q8R0J4
Q8R0W6
Q8R0X7
Q8R010
Q8R016
Q8R050
Q8R081
Q8R087
Q8R1B4
Q8R1F1
Q8R1M0
Q8R1M2
Q8R2M2
Q8R2N2
Q8R2Q8
Q8R2Y8
Q8R3R5
Q8R4B8
Q8R5A3
Q8R5C5
Q8R5F7
Q8R143
Q8R151
Q8R164
Q8R173
Q8R180
Q8R366
Q8R404
Q8R420
Q8R422
Q8R480
Q8VBT0
Q8VBT6
Q8VBZ3
Q8VC65
Q8VC90
Q8VCF0
Q8VCH0
Q8VCH6
Q8VCH8
Q8VCM8
Q8VCS3
Q8VCV1
Q8VCW4
Q8VCW8
Q8VDD5
Q8VDF2
Q8VDL4
Q8VDM1
Q8VDM4
Q8VDN2
Q8VDP6
Q8VDW0
Q8VDZ4
Q8VE37
Q8VE47
Q8VE96
Q8VEA8
Q8VEC4
Q8VEE4
Q8VEK2
Q8VEK3
Q8VEM8
Q8VI36
Q8VI59
Q8VI93
Q8VI94
Q8VIJ6
Q9BDB7
Q9CPP0
Q9CPP6
Q9CPQ3
Q9CPR4
Q9CPV7
Q9CPW4
Q9CPX6
Q9CPY7
Q9CQ19
Q9CQ22
Q9CQ37
Q9CQ60
Q9CQ65
Q9CQ85
Q9CQ88
Q9CQA3
Q9CQB5
Q9CQC7
Q9CQE7
Q9CQM9
Q9CQN1
Q9CQQ7
Q9CQR2
Q9CQS8
Q9CQU0
Q9CQU3
Q9CQV6
Q9CQV8
Q9CQW2
Q9CQW9
Q9CQX2
Q9CQY6
Q9CR09
Q9CR16
Q9CR21
Q9CR51
Q9CR57
Q9CR63
Q9CR67
Q9CR89
Q9CRB9
Q9CRD0
Q9CRT8
Q9CS42
Q9CSH3
Q9CSV6
Q9CTG6
Q9CTU9
Q9CUJ1
Q9CVB6
Q9CWF2
Q9CWJ9
Q9CWU2
Q9CWZ3
Q9CX56
Q9CX84
Q9CX86
Q9CXJ1
Q9CXK4
Q9CXL1
Q9CXV1
Q9CXW3
Q9CXW4
Q9CXY9
Q9CY27
Q9CY34
Q9CY57
Q9CY58
Q9CY64
Q9CYH2
Q9CYH6
Q9CYL5
Q9CYN2
Q9CZ04
Q9CZ13
Q9CZ30
Q9CZD3
Q9CZH3
Q9CZM2
Q9CZU3
Q9CZU6
Q9CZW4
Q9CZW5
Q9CZX7
Q9CZX8
Q9CZY3
Q9D0E1
Q9D0F3
Q9D0F9
Q9D0I9
Q9D0K2
Q9D0L7
Q9D0M3
Q9D0R2
Q9D0T1
Q9D0V7
Q9D009
Q9D051
Q9D091
Q9D1A2
Q9D1C1
Q9D1D4
Q9D1G1
Q9D1H3
Q9D1J3
Q9D1P4
Q9D1Q6
Q9D2G2
Q9D2M8
Q9D2U9
Q9D2V8
Q9D3G5
Q9D3L3
Q9D3X9
Q9D6F9
Q9D6K9
Q9D6R2
Q9D6U8
Q9D6Z1
Q9D7G0
Q9D7N9
Q9D8E6
Q9D8N0
Q9D8T2
Q9D8U8
Q9D8V0
Q9D8W5
Q9D176
Q9D270
Q9D291
Q9D365
Q9D404
Q9D710
Q9D823
Q9D880
Q9D883
Q9D906
Q9D964
Q9DAM7
Q9DAR7
Q9DAV9
Q9DB05
Q9DB20
Q9DB77
Q9DBC7
Q9DBG3
Q9DBG6
Q9DBG7
Q9DBH5
Q9DBJ1
Q9DBP5
Q9DBR1
Q9DBS1
Q9DBT5
Q9DC16
Q9DC37
Q9DC51
Q9DC61
Q9DC69
Q9DCC4
Q9DCD0
Q9DCG9
Q9DCH4
Q9DCI3
Q9DCL9
Q9DCM0
Q9DCN2
Q9DCS1
Q9DCX2
Q9DCZ4
Q9EP69
Q9EPK2
Q9EPK6
Q9EPL8
Q9EPR4
Q9EPS3
Q9EPU0
Q9EQ20
Q9EQ32
Q9EQ61
Q9EQH2
Q9EQH3
Q9EQK5
Q9EQT6
Q9EQU3
Q9ER00
Q9ER72
Q9ER88
Q9ERK4
Q9ERN0
Q9ERU9
Q9ERY9
Q9ES52
Q9ES97
Q9ESD6
Q9EST5
Q9ESU7
Q9ESV0
Q9ESX5
Q9ET30
Q9JHK5
Q9JHL0
Q9JHU9
Q9JIF0
Q9JIF7
Q9JIG8
Q9JIH2
Q9JII6
Q9JIK5
Q9JIK9
Q9JIW9
Q9JIZ9
Q9JJ00
Q9JJ28
Q9JJF9
Q9JJI8
Q9JJU8
Q9JJX6
Q9JKF1
Q9JKK1
Q9JKR6
Q9JKV5
Q9JKW0
Q9JKX6
Q9JKZ2
Q9JL26
Q9JLB0
Q9JLF6
Q9JLJ0
Q9JLJ2
Q9JLJ5
Q9JLZ6
Q9JM76
Q9JM90
Q9JMA1
Q9JMH6
Q9QUI0
Q9QUJ7
Q9QUM0
Q9QUM9
Q9QUN7
Q9QUR6
Q9QX47
Q9QXA5
Q9QXS1
Q9QXT0
Q9QXV8
Q9QXW9
Q9QXZ0
Q9QY33
Q9QY73
Q9QY81
Q9QYA2
Q9QYG0
Q9QZ03
Q9QZ23
Q9QZ85
Q9QZD8
Q9QZD9
Q9QZE5
Q9QZI8
Q9QZI9
Q9QZQ1
Q9QZQ8
Q9QZW0
Q9R0G7
Q9R0K7
Q9R0L6
Q9R0N0
Q9R0P3
Q9R0P6
Q9R0Q7
Q9R0Q8
Q9R1C6
Q9R1J0
Q9R1P0
Q9R1P1
Q9R1P4
Q9R1Q6
Q9R1Q7
Q9R1S3
Q9R1T2
Q9R117
Q9R190
Q9WTK5
Q9WTL7
Q9WTM5
Q9WTP2
Q9WTP6
Q9WTR1
Q9WTX5
Q9WU03
Q9WU60
Q9WU78
Q9WU81
Q9WUA2
Q9WUA3
Q9WUH1
Q9WUK2
Q9WUK4
Q9WUM4
Q9WUP7
Q9WUQ2
Q9WV08
Q9WV32
Q9WV55
Q9WVA3
Q9WVA4
Q9WVJ2
Q9WVK4
Q9WVL6
Q9Z0D9
Q9Z0E6
Q9Z0F8
Q9Z0H1
Q9Z0H4
Q9Z0N1
Q9Z0N2
Q9Z0P4
Q9Z0W3
Q9Z0X1
Q9Z1D1
Q9Z1F9
Q9Z1G3
Q9Z1M0
Q9Z1N5
Q9Z1Q2
Q9Z1Q5
Q9Z1Q9
Q9Z1Z0
Q9Z1Z2
Q9Z2I8
Q9Z2M6
Q9Z2N8
Q9Z2P8
Q9Z2U0
Q9Z2U1
Q9Z2X1
Q9Z110
Q9Z127
Q9Z130
Q9Z204
Q9Z255
Q9Z277
Q9Z280
Q14DP9
Q33DR2
Q65Z40
Q68FD5
Q68FL6
Q69Z38
Q69ZN6
Q69ZN7
Q69ZR2
Q75N73
Q76MZ3
Q78IK4
Q78IQ7
Q78J03
Q78PY7
Q80TH2
Q80TJ7
Q80TN5
Q80TP3
Q80U72
Q80U93
Q80UM3
Q80UM7
Q80UU9
Q80UY2
Q80VQ0
Q80VQ1
Q80W54
Q80W88
Q80WJ7
Q80X50
Q80X90
Q80XI3
Q80XR2
Q80YP0
Q80ZJ1
Q80ZW2
Q91V08
Q91V12
Q91V41
Q91V92
Q91VC3
Q91VC9
Q91VD9
Q91VI7
Q91VK4
Q91VR2
Q91VR5
Q91VW3
Q91VX2
Q91VX9
Q91W50
Q91W53
Q91W82
Q91W98
Q91WB7
Q91WC9
Q91WD0
Q91WE4
Q91WK2
Q91WQ3
Q91WS0
Q91WU6
Q91X21
Q91X86
Q91X88
Q91XB0
Q91XR9
Q91XV3
Q91Y57
Q91YH5
Q91YI4
Q91YK2
Q91YQ5
Q91YT0
Q91YT8
Q91ZN5
Q91ZP6
Q91ZU6
Q91ZW3
Q91ZX7
Q99J21
Q99J47
Q99J56
Q99J93
Q99JI4
Q99JI6
Q99JW1
Q99JX4
Q99JY0
Q99JY9
Q99K48
Q99K85
Q99KC8
Q99KE1
Q99KI0
Q99KP6
Q99KQ4
Q99L45
Q99L47
Q99LB2
Q99LF4
Q99LG1
Q99LI2
Q99LJ8
Q99LP6
Q99LV9
Q99LX0
Q99ME9
Q99MU3
Q99N84
Q99NB9
Q99NH0
Q99P72
Q99P88
Q99PL5
Q99PL7
Q99PT1
Q99PV0
Q149F3
Q196W5
Q569Z5
Q569Z6
Q571I9
Q571J5
Q640N2
Q791T5
Q791V5
Q810D6
Q920A5
Q920E5
Q921F2
Q921H8
Q921J4
Q921L3
Q921M3
Q921M7
Q921T2
Q921Y2
Q921Y4
Q922B2
Q922D8
Q922F4
Q922H9
Q922J9
Q922K7
Q922Q8
Q922R8
Q922T2
Q923B1
Q923D2
Q923D4
Q923G2
Q923J1
Q924S7
Q924S8
Q924Z4
Q925I1
Q11136
Q60597
Q60605
Q60631
Q60634
Q60668
Q60692
Q60710
Q60715
Q60738
Q60749
Q60766
Q60771
Q60854
Q60864
Q60865
Q60870
Q60875
Q60930
Q60931
Q60932
Q60961
Q60972
Q61009
Q61024
Q61029
Q61033
Q61035
Q61074
Q61081
Q61093
Q61102
Q61103
Q61144
Q61164
Q61168
Q61171
Q61191
Q61206
Q61233
Q61263
Q61316
Q61335
Q61411
Q61462
Q61464
Q61470
Q61543
Q61545
Q61598
Q61599
Q61656
Q61687
Q61699
Q61735
Q61739
Q61753
Q61881
Q61937
Q61990
Q62093
Q62095
Q62159
Q62165
Q62167
Q62170
Q62186
Q62192
Q62273
Q62312
Q62318
Q62351
Q62376
Q62418
Q62422
Q62426
Q62433
Q62465
Q64213
Q64253
Q64277
Q64282
Q64310
Q64337
Q64339
Q64343
Q64430
Q64435
Q64475
Q64478
Q64514
Q64518
Q64521
Q64522
Q64523
Q64524
Q64525
Q64674
Q64695
Q64697
Q64737
Q93092
Q99020

## Sheet: Mouse_Immne_SP_Studies
No.	PMID	Authors	Title	Year	Large Scale?
1	23388354	Gu HM et al.	Characterization of palmitoylation of ATP binding cassette transporter G1: effect on protein trafficking and function.	2013	No
2	28848045	Roy K et al.	Palmitoylation of the ciliary GTPase ARL13b is necessary for its stability and its role in cilia formation.	2017	No
3	31740833	Cao Y et al.	ABHD10 is an S-depalmitoylase affecting redox homeostasis through peroxiredoxin-5.	2019	No
4	10925291	Arcaro A et al.	Essential role of CD8 palmitoylation in CD8 coreceptor function.	2000	No
5	35500650	Zhang Y et al.	Oxidized high-density lipoprotein promotes CD36 palmitoylation and increases lipid uptake in macrophages.	2022	No
6	8473310	Paige LA et al.	Reversible palmitoylation of the protein-tyrosine kinase p56lck.	1993	No
7	36865189	Balasubramanian A et al.	Palmitoylation of gasdermin D directs its membrane translocation and pore formation in pyroptosis.	2023	No
8	22511783	Yount JS et al.	S-palmitoylation and ubiquitination differentially regulate interferon-induced transmembrane protein 3 (IFITM3)-mediated resistance to influenza virus.	2012	No
9	39141356	Liu Y et al.	MAVS Cys508 palmitoylation promotes its aggregation on the mitochondrial outer membrane and antiviral innate immunity.	2024	No
10	36586411	Wang L et al.	Palmitoylation prevents sustained inflammation by limiting NLRP3 inflammasome activation through chaperone-mediated autophagy.	2023	No
11	39173637	Nie L et al.	Consecutive palmitoylation and phosphorylation orchestrates NLRP3 membrane trafficking and inflammasome activation.	2024	No
12	32219446	Zambetti NA et al.	Genetic disruption of N-RasG12D palmitoylation perturbs hematopoiesis and prevents myeloid transformation in mice.	2020	No
13	18971257	Gonnord P et al.	Palmitoylation of the P2X7 receptor, an ATP-gated channel, controls its expression and association with lipid rafts.	2009	No
14	8011671	Nadler MJ et al.	Posttranslational acylation of the transferrin receptor in LSTRA cells with myristate, palmitate and stearate: evidence for distinct acyltransferases.	1994	No
15	38169466	Ni H et al.	Cyclical palmitoylation regulates TLR9 signalling and systemic autoimmunity in mice.	2024	No
16	27324217	Mukai K et al.	Activation of STING requires palmitoylation at the Golgi.	2016	No
17	22056678	Martin BR et al.	Global profiling of dynamic protein palmitoylation.	2012	Yes
18	20601941	Yount JS et al.	Palmitoylome profiling reveals S-palmitoylation-dependent antiviral activity of IFITM3.	2010	Yes
19	27350074	Thinon E et al.	Bioorthogonal Chemical Reporters for Monitoring Unsaturated Fatty-Acylated Proteins.	2016	Yes
20	29575903	Thinon E et al.	Selective Enrichment and Direct Analysis of Protein S-Palmitoylation Sites.	2018	Yes
21	29217618	Sobocińska J et al.	LPS upregulates palmitoylated enzymes of the phosphatidylinositol cycle. An insight from proteomic studies.	2017	Yes
22	25371237	Chesarino NM et al.	Chemoproteomics reveals Toll-like receptor fatty acylation.	2014	Yes
23	21785166	Merrick BA et al.	Proteomic profiling of S-acylated macrophage proteins identifies a role for palmitoylation in mitochondrial targeting of phospholipid scramblase 3.	2011	Yes

## Sheet: Figure_S1A_527_Exclusive
UnitProt AC: Previously Undocumented Mouse Proteins in Fig. S1A
P16879
P53569
P69566
Q3UIA2
Q6PGG2
Q6PGL7
Q8BG84
Q8BPU7
Q8C052
Q8CG64
Q8CIH9
Q99J62
Q99N69
Q9CWY8
Q9QZL0
A0A2I3BR81
P24860
P41230
P49300
P97355
Q04899
Q5FWK3
Q5U4D9
Q6NZC7
Q80U70
Q8BKS9
Q8K2D3
Q99J45
Q9CT10
Q9DBY8
Q9QY66
E9Q3L4
Q6NV99
A2AIV8
P11157
Q640M1
F6YVP7
P97760
Q0VGB7
Q3TX08
Q3TZX8
Q4QRL3
Q6NZR5
Q8BWY9
Q8BYW1
Q8K2T1
Q91XI1
Q9D8S4
Q9JJF3
A0A0A6YVU8
Q9QWF0
Q9WU62
A2AJ72
Q60591
Q6GQX2
Q8BH60
Q8R3N1
Q9JHJ0
B9EJ54
A0A140LIF8
A2AAY5
A2APB8
A2AR02
B2RUR8
E9PVX6
E9Q1P8
E9Q5G3
E9Q612
O08992
O35382
O35638
O35639
O35691
O70551
O88508
O88522
O88627
O88845
O89090
O89110
P05555
P0C6B7
P13597
P15864
P22366
P23949
P25976
P26955
P27870
P28798
P30678
P39749
P43274
P43276
P46467
P47226
P48025
P49138
P54729
P56393
P56477
P61290
P63082
P70288
P70315
P70388
P70429
P70700
P97386
P97820
P97868
P98192
Q00547
Q08122
Q09200
Q0GNC1
Q0P678
Q0VGY8
Q3TBD2
Q3TCT4
Q3U0V2
Q3U2A8
Q3U829
Q3UDF0
Q3UHX0
Q3UJB0
Q3UMY5
Q3UND0
Q3UY34
Q499X9
Q4JIM5
Q52KI8
Q571I4
Q5HZI1
Q5NC05
Q5RJG1
Q60855
Q60960
Q60967
Q61188
Q61549
Q61749
Q61818
Q62193
Q62419
Q64324
Q64729
Q68FH4
Q6A068
Q6DFV1
Q6DFW5
Q6KAR6
Q6NVF9
Q6NXH2
Q6P073
Q6P4S8
Q6P5D8
Q6P5E6
Q6P5G6
Q6P9Q4
Q6PAC3
Q6PAM1
Q6PCM2
Q6PEM6
Q6PFQ7
Q6R5N8
Q6Y5D8
Q6ZQ88
Q75NR7
Q7TMI3
Q7TN58
Q7TN60
Q7TQK5
Q80TM9
Q80U87
Q80UG8
Q80UZ2
Q80VA0
Q80X73
Q810U5
Q8BG60
Q8BG81
Q8BGN6
Q8BH43
Q8BJW5
Q8BKT7
Q8BMT4
Q8BNV1
Q8BQ30
Q8BRH0
Q8BRK9
Q8BU04
Q8BUH8
Q8BVU0
Q8BW10
Q8BYL4
Q8BYN3
Q8BZA9
Q8BZT9
Q8C0G2
Q8C0I1
Q8C0L6
Q8C156
Q8C4Y3
Q8CD15
Q8CGZ0
Q8CIH5
Q8CII9
Q8CJF7
Q8JZV7
Q8K1X4
Q8K2H2
Q8K2V1
Q8K449
Q8K4I3
Q8K4R9
Q8K595
Q8R3D1
Q8R4H9
Q8R5K4
Q8VDV3
Q8VEJ4
Q91VH6
Q91W96
Q91WR3
Q91YY2
Q920B9
Q921E6
Q921G6
Q922J3
Q922S8
Q922U1
Q923E4
Q923K4
Q923Z3
Q99LE6
Q99P91
Q99PG2
Q9CPT5
Q9CPW7
Q9CQ18
Q9CQ43
Q9CQ49
Q9CQ73
Q9CRC8
Q9CRG1
Q9CSN1
Q9CSU0
Q9CWI3
Q9CWK8
Q9CXX9
Q9CZG3
Q9CZT4
Q9D0F6
Q9D0R4
Q9D1E8
Q9D358
Q9D945
Q9DB85
Q9DBE9
Q9DBR0
Q9EQP2
Q9EQU5
Q9ES57
Q9JHF7
Q9JHR7
Q9JJ89
Q9JJA4
Q9JJK5
Q9JJT9
Q9JJY4
Q9JLI6
Q9JLQ2
Q9QXD8
Q9QYI3
Q9QZ08
Q9QZS3
Q9R062
Q9WVL3
Q9Z108
Q9Z2X2
A0A286YCX6
A2A716
A2RS43
B2RT41
B2RXC2
D3Z2H9
E9PWW9
E9PZM7
E9Q368
G3X9B1
J3QMC5
Q14B01
Q3UWL8
Q6P6L6
Q6PHQ9
Q8K205
Q9JHF5
A0A7N9VSG0
A2ABV5
E9Q634
E9Q735
G5E8V9
O08648
O54786
O70591
O88512
P06869
P0DPE0
P23591
P43247
P51908
P53349
P82343
P97814
Q05512
Q09324
Q3TMX7
Q3U3T8
Q3UVG3
Q4VA53
Q61037
Q61550
Q61578
Q640M6
Q64511
Q6NZL6
Q6P4T0
Q6P5D3
Q6P5H2
Q6P7W0
Q6PGG6
Q80TD3
Q80UP3
Q80XQ2
Q80Y98
Q80YV2
Q8BHY2
Q8BJL0
Q8BJM3
Q8BJZ3
Q8BKE6
Q8BKT8
Q8BQM4
Q8BR70
Q8BSP2
Q8BUK6
Q8BWG8
Q8BY71
Q8C050
Q8C261
Q8C8U0
Q8CFD4
Q8CH77
Q8JZY4
Q8K0F1
Q8K301
Q8K4F6
Q8K4P0
Q8R2E9
Q8R5G7
Q8VBW1
Q8VD58
Q8VDG3
Q8VDQ9
Q91YE5
Q91Z96
Q91ZU1
Q922Q2
Q99JW2
Q99K74
Q99MK8
Q9CW46
Q9CWR1
Q9CXK9
Q9CYZ2
Q9D0N7
Q9D1H8
Q9D7I5
Q9D8U0
Q9DBA9
Q9DC40
Q9DCA5
Q9EQM6
Q9JLV6
Q9R0C8
Q9WVF7
Q9Z0H7
Q9Z2D8
A2ANX3
B2RXQ2
D3YUP5
Q3U0X6
Q6NZL1
Q6PGF5
A2A6Q5
A2AWP8
C0HKE5
O09008
O09110
O35345
O35601
O54962
O70309
O88554
O88572
O88796
O88879
O89086
P09581
P15307
P18155
P20664
P30204
P30993
P42567
P55194
P58501
P62046
P70318
P70444
Q07797
Q08024
Q18PI6
Q2TBA3
Q3TEI4
Q3TTA7
Q3UM29
Q4FZF3
Q5SXJ3
Q5XG71
Q5XG73
Q5XJY4
Q60664
Q60695
Q60790
Q61179
Q61183
Q61712
Q63994
Q66JV4
Q69ZK6
Q6NSQ7
Q6ZQK5
Q71FD7
Q7TME2
Q7TMV3
Q7TSI3
Q7TSS2
Q80UK8
Q810V0
Q8BGT7
Q8BHL8
Q8BHZ4
Q8BL48
Q8BMC4
Q8BMQ2
Q8BUY9
Q8BX43
Q8BX57
Q8C2E4
Q8C3Q9
A2AK44
Q8CB96
Q8CES0
Q8CH25
Q8K1J5
Q8K202
Q8R4K2
Q8VBW5
Q8VCN9
Q8VE91
Q91UZ5
Q91WA6
Q91WT8
Q921N6
Q924H2
Q99JX3
Q99LL5
Q99LW0
Q9CPR5
Q9CPT4
Q9CRA8
Q9CUS9
Q9CWL8
Q9CWR2
Q9CX30
Q9D1R2
Q9D2N9
Q9D8C4
Q9DBD5
Q9DCI9
Q9EPB4
Q9ER38
Q9ES00
Q9ES74
Q9QUK6
Q9QZD4
Q9QZK7
Q9R1X4
Q9Z1K6
Q9Z1S0
Q9Z2Q2
A0A338P7C9
B2RQG2
B2RXC6
E9Q8V6
F8VQ29
Q8VHM5
E9Q394
Q0VBL3
Q99JF5
Q9WU42
Q9WVR4
Q60520
Q7TQK4
Q8BTI7
Q8K3G5
Q9D1G2
Q9DCD2
O35134
P57080
Q7TSI1
Q924W5
Q9CS74
Q9Z2M7
Q3TAQ9

## Sheet: Figure_S1A_8784
UnitProt AC: Global Mouse Palmitoylome in Fig. S1A
A1L3P4
E9Q236
O08688
O54692
O54984
O55222
O88487
O88543
P21550
P35821
P53702
P55264
P55772
P57784
P61620
P63073
P70670
P83741
P97384
Q3UDE2
Q5SXY1
Q61249
Q6P5F6
Q6PIC6
Q6ZWZ2
Q80TY0
Q8JZQ9
Q8K124
Q8K411
Q8K4Q8
Q8R3C0
Q8R4F0
Q8VCB1
Q8VDX6
Q91V76
Q99MR6
Q9CQE8
Q9CR25
Q9CXY6
Q9D172
Q9D554
Q9D771
Q9DBG5
Q9JII5
Q9JKB1
Q9QY76
Q9QYB1
Q9R060
Q9WV54
Q9Z1G4
Q9Z1R2
Q9Z1X4
E9PVZ8
E9Q9B7
B1AZI6
O88447
O88811
O89079
P35123
P35235
P50518
P70268
P70336
P97311
P97798
Q00899
Q5SUC9
Q62425
Q7TSG2
Q8BT07
Q8C0M9
Q8K3W0
Q8R3Y8
Q8WTY4
Q91VH2
Q91YR7
Q924C1
Q99JR1
Q99KB8
Q9CQ48
Q9CQI6
Q9CQJ4
Q9CR00
Q9D5T0
Q9DBT4
Q9JIG7
Q9QYS9
Q8BLV3
Q8BYU6
Q8K0Z7
A2AJI0
D3Z6Q9
O09172
O35864
O70493
P10649
P46460
P53810
P70414
P97821
Q08288
Q3TVI8
Q3UM18
Q61210
Q68FF6
Q6P9R2
Q80Y81
Q8BGW1
Q8BH69
Q8BHG1
Q8BLU0
Q8BM55
Q8CDG3
Q8CGK3
Q8R5H1
Q8VCR7
Q8VD75
Q921X9
Q922D4
Q99K51
Q99LI8
Q9CQC6
Q9CQJ8
Q9CWZ7
Q9CX34
Q9CZ52
Q9CZS1
Q9D0M1
Q9DCK3
Q9DCT2
Q9EQI8
E9PYF7
A2AT37
E9PVA8
O88587
Q3UMT1
Q60649
Q63844
A2A5R2
B1AZP2
B2RX12
B2RY56
E9Q6J5
E9Q7G0
E9Q912
E9QAT4
F6ZDS4
O08599
O08715
O08832
O08848
O09131
O35215
O35226
O35326
O35350
O35664
O35855
O35955
O55106
O70146
O70318
O70492
O70585
O88531
O88878
O88986
O89023
P03888
P07742
P11152
P16332
P18242
P19253
P21460
P22907
P24527
P24638
P27600
P28271
P28474
P28571
P28740
P28867
P29416
P31230
P35486
P35550
P36371
P39429
P41216
P41241
P45952
P46718
P47740
P47811
P48024
P51432
P51660
P51863
P52431
P54103
P54775
P56480
P56546
P56873
P56960
P59235
P60670
P61759
P62751
P62900
P63037
P63085
P63328
P67871
P70441
P70677
P85094
P97315
P97364
P97477
P97496
P97813
P97823
P98197
Q00560
Q00PI9
Q08943
Q14C51
Q2NL51
Q31125
Q3TBW2
Q3TD49
Q3TIU4
Q3TIV5
Q3TMH2
Q3TWN3
Q3TYX3
Q3TZZ7
Q3U308
Q3U319
Q3U4G3
Q3U821
Q3UDR8
Q3UHD6
Q3UI43
Q3UJB9
Q3ULJ0
Q3UMB9
Q3UMR5
Q3UW53
Q4PZA2
Q501J6
Q505F5
Q5DTM8
Q5FWI3
Q5PSV9
Q5SFM8
Q5SS80
Q5SW19
Q5U4D8
Q60676
Q60848
Q60866
Q60973
Q61124
Q61166
Q61207
Q61425
Q61510
Q61584
Q61655
Q61768
Q61792
Q61830
Q62384
Q62523
Q64012
Q640N3
Q64442
Q68FH0
Q6A026
Q6A0A2
Q6A4J8
Q6NSR8
Q6P542
Q6P549
Q6P8X1
Q6P9P6
Q6PAR5
Q6PB44
Q6PB51
Q6PD26
Q6PDG5
Q6PE01
Q6PIP5
Q6ZQ18
Q6ZQB6
Q78ZA7
Q7TMQ7
Q7TMS5
Q7TNC4
Q7TNC9
Q7TNV0
Q7TQI3
Q7TSV4
Q7TT37
Q80U95
Q80UJ7
Q80VD1
Q80VI1
Q80X41
Q80X95
Q80YE4
Q80YR5
Q80ZD3
Q80ZQ9
Q810B6
Q811B1
Q811J3
Q8BGB7
Q8BGC0
Q8BH04
Q8BH86
Q8BH95
Q8BHI7
Q8BIJ6
Q8BIJ7
Q8BIW1
Q8BJ05
Q8BJ48
Q8BJU0
Q8BJW6
Q8BJY1
Q8BJZ4
Q8BL66
Q8BL86
Q8BL97
Q8BMA6
Q8BML9
Q8BMP6
Q8BN82
Q8BP48
Q8BRN9
Q8BVQ5
Q8BWQ6
Q8BX17
Q8BXA5
Q8BYA0
Q8BYK4
Q8C0D5
Q8C0Z1
Q8C166
Q8C1A5
Q8C3R1
Q8C547
Q8C570
Q8CAQ8
Q8CBY8
Q8CCF0
Q8CCJ3
Q8CEC0
Q8CG47
Q8CGY8
Q8CH72
Q8CI33
Q8CI71
Q8CII2
Q8CIN4
Q8CIW6
Q8JZQ2
Q8K0G5
Q8K0V2
Q8K224
Q8K297
Q8K298
Q8K2F8
Q8K2M0
Q8K2Q9
Q8K3X4
Q8R0G7
Q8R0S2
Q8R0Y6
Q8R146
Q8R1Q8
Q8R2U0
Q8R3F5
Q8R3V5
Q8R5J9
Q8VBW6
Q8VC28
Q8VCA8
Q8VCT3
Q8VD65
Q8VDJ3
Q8VE98
Q8VEH6
Q8VHE0
Q91V24
Q91VJ4
Q91VK1
Q91VM9
Q91W90
Q91WD5
Q91WE6
Q91WG4
Q91WJ8
Q91X20
Q91YE6
Q91YM4
Q91YN9
Q91YS8
Q91YW3
Q91Z38
Q91Z67
Q91ZE0
Q91ZV0
Q921E2
Q921G7
Q921M4
Q922E4
Q922H4
Q922Q4
Q922X9
Q923A2
Q99J39
Q99J77
Q99JX7
Q99K01
Q99K70
Q99K95
Q99KJ8
Q99KN9
Q99KY4
Q99L27
Q99LB6
Q99LC2
Q99LC3
Q99LC5
Q99LD4
Q99LH1
Q99LJ5
Q99LN9
Q99LR1
Q99M31
Q99MD9
Q99MN1
Q99MN9
Q99MR3
Q99N57
Q99PP7
Q9CPN8
Q9CPV4
Q9CQ26
Q9CQJ6
Q9CQM5
Q9CQT1
Q9CR62
Q9CU62
Q9CW03
Q9CXI5
Q9CXT8
Q9CYA6
Q9CYG7
Q9CYI4
Q9CZ42
Q9CZN7
Q9CZR8
Q9CZV8
Q9D0L8
Q9D0R8
Q9D1E6
Q9D1M0
Q9D287
Q9D2R0
Q9D394
Q9D4H1
Q9D662
Q9D666
Q9D6T0
Q9D7X3
Q9D819
Q9D892
Q9D9K3
Q9DAA6
Q9DAW6
Q9DB29
Q9DB60
Q9DBC3
Q9DBK7
Q9DC23
Q9DCH6
Q9DCL2
Q9DCS3
Q9DCW4
Q9DCZ1
Q9EQC5
Q9ERG0
Q9ES28
Q9ESP1
Q9ET26
Q9JHI5
Q9JHI9
Q9JHU4
Q9JHW2
Q9JIA7
Q9JIX8
Q9JJK2
Q9JJX7
Q9JJZ4
Q9JK48
Q9JK81
Q9JLI8
Q9JLT4
Q9JLV5
Q9JM14
Q9QUH0
Q9QYJ0
Q9QZ88
Q9QZH3
Q9QZU9
Q9R061
Q9R0P5
Q9R1C7
Q9R1P3
Q9WTJ4
Q9WUD1
Q9WUM3
Q9WUU7
Q9WV60
Q9WV80
Q9WVE8
Q9Z0M5
Q9Z0P5
Q9Z0R9
Q9Z0S1
Q9Z103
Q9Z1J3
Q9Z1K5
Q9Z1M7
Q9Z1M8
Q9Z2W0
Q9Z315
D3Z0M9
D3Z286
D3Z3Y1
E9PX68
E9PYG6
E9Q3G8
G3UXL2
G3X972
Q8BQ46
Q8K094
Q91VA7
A2A432
B2RXC1
E9PZJ8
O08808
O35083
P01901
P12367
P16330
P17427
P27046
P40336
P48453
P50427
P50429
P54923
P61028
P61202
P63147
P70245
P70303
P97390
P97449
P97494
Q0VDN7
Q11011
Q14DQ1
Q3B7Z2
Q3TJZ6
Q3U2P1
Q3UE37
Q5SSK3
Q61165
Q61490
Q64FW2
Q69ZS7
Q6PGF7
Q6VN19
Q6WKZ8
Q7TMX5
Q7TT50
Q80U44
Q80W47
Q810A7
Q8BFQ8
Q8BFR4
Q8BFU3
Q8BHF7
Q8BHS3
Q8BIP0
Q8BJ34
Q8BJ71
Q8BKT3
Q8BLN5
Q8BNU0
Q8BP40
Q8BUV3
Q8BVG4
Q8BX10
Q8C0L8
Q8CC88
Q8CD92
Q8CE96
Q8CFE2
Q8CG72
Q8CHT3
Q8CI32
Q8CI75
Q8CIV8
Q8CJ61
Q8K0C9
Q8K2V6
Q8K394
Q8N7N5
Q8R361
Q8R3F9
Q8VE88
Q8VH51
Q8VHX6
Q91WG8
Q91YP2
Q91YR5
Q920I9
Q921S7
Q922H2
Q99104
Q99J36
Q99J87
Q99J99
Q99JB2
Q99K23
Q99L04
Q99L43
Q9CQ75
Q9CQA9
Q9CQF9
Q9CQR6
Q9CR26
Q9CR60
Q9CRB2
Q9CU65
Q9CXV9
Q9D0B0
Q9D0C4
Q9D0T2
Q9D2V7
Q9D4H8
Q9D7P6
Q9D898
Q9D9G3
Q9DAI2
Q9DAT5
Q9DB25
Q9DBR3
Q9EP53
Q9EPK7
Q9EQQ9
Q9ERG2
Q9EST4
Q9ESW4
Q9ESZ8
Q9JHS4
Q9R059
Q9R099
Q9R0P9
Q9WTX6
Q9WU84
Q9WUB0
Q9WUM5
E9Q616
F8VQ05
A2RSY6
A6H611
A8Y5H7
G5E897
O08915
O09000
O35344
O35551
O35643
O88622
O88712
O88829
O89050
O89112
P03958
P07309
P10711
P11438
P18052
P20060
P22437
P22682
P24369
P26645
P27612
P28659
P31750
P32233
P42128
P43277
P43406
P47857
P47941
P48758
P48774
P51175
P54728
P54797
P55096
P58196
P58742
P97379
P97479
Q00422
Q03267
Q04207
Q06180
Q07417
Q3TEA8
Q3U1Y4
Q3UA37
Q3UHJ0
Q3UKJ7
Q3UQ84
Q4VBE8
Q5KU39
Q5SSL4
Q5SUQ9
Q61211
Q62077
Q64008
Q64127
Q64516
Q6NV66
Q6NVG1
Q6NZN0
Q6P1G0
Q6P2B1
Q6PA06
Q6PDY2
Q6PHQ8
Q6PHZ2
Q76LS9
Q78JE5
Q7TN73
Q80VJ3
Q80WQ2
Q80X82
Q80YR4
Q8BFZ9
Q8BG51
Q8BGB5
Q8BGH2
Q8BH15
Q8BJ56
Q8BJM7
Q8BK08
Q8BK72
Q8BP27
Q8BRT1
Q8BTY8
Q8BVA5
Q8C0E3
Q8C2E7
Q8C3X8
Q8C3Y4
Q8CGA0
Q8CHH9
Q8CHT0
Q8CJ26
Q8JZU2
Q8K3H0
Q8K3J1
Q8QZS1
Q8R080
Q8R307
Q91VA6
Q91VE0
Q91X52
Q91YR1
Q91ZW2
Q920Q4
Q99J95
Q99JR8
Q99JW4
Q99KN2
Q99LD9
Q99PU8
Q9CPX7
Q9CQ89
Q9CQJ2
Q9CR68
Q9CVD2
Q9CWG8
Q9CWP6
Q9CXJ4
Q9D2C2
Q9D3U0
Q9D517
Q9D6J6
Q9D6Y9
Q9D706
Q9D8S9
Q9D8T7
Q9DBR7
Q9DCE5
Q9DCJ5
Q9EP89
Q9EP97
Q9EPE9
Q9EPL9
Q9EQ06
Q9EQQ2
Q9ER73
Q9JI11
Q9JIM1
Q9JK23
Q9JLV1
Q9JM13
Q9JMA2
Q9QWR8
Q9QXE7
Q9QXX4
Q9QYF1
Q9WVC3
Q9Z2L7
E9Q2E4
E9Q8I7
Q9CWW7
P62274
Q4KMM3
Q921I1
Q99MP8
O35904
P19973
Q8JZX4
A2AJ15
G5E870
O08788
O08917
O09044
O09126
O35114
O35604
O35609
O35658
O35682
O55013
O55143
O70480
O70503
O88738
O88983
O89051
P04441
P08752
P09103
P10639
P10852
P13020
P14206
P15379
P15535
P16460
P19096
P21279
P21855
P21995
P24668
P25911
P27601
P30999
P31996
P35330
P35564
P38060
P39688
P42082
P46061
P47856
P48036
P48962
P49710
P50544
P51912
P52019
P52332
P53395
P54116
P57716
P57787
P58466
P60904
P61082
P61087
P61089
P61226
P62254
P62827
P63024
P67778
P68037
P70280
P70290
P70698
P70699
P97333
P97372
Q00651
Q00941
Q01965
Q02053
Q07113
Q08857
Q09143
Q2TBE6
Q3TFQ1
Q3TGW2
Q3U1F9
Q3U9G9
Q3UDW8
Q3UPF5
Q4FZC9
Q4VBD2
Q60634
Q60854
Q61009
Q61024
Q61074
Q61093
Q61462
Q61598
Q61739
Q62351
Q62418
Q62426
Q69ZN6
Q69ZN7
Q6A0D4
Q6P9J9
Q6R0H7
Q6ZQI3
Q6ZQM8
Q7M759
Q7TPV4
Q80TH2
Q80TN5
Q80U72
Q80UM7
Q80VQ0
Q80WJ7
Q8BG67
Q8BH24
Q8BKZ9
Q8BLF1
Q8BMF4
Q8BMK4
Q8BR63
Q8BU31
Q8BVA2
Q8BWP8
Q8BXA1
Q8BXQ2
Q8BXZ1
Q8C129
Q8C145
Q8C4X2
Q8C7R4
Q8C878
Q8CAY6
Q8CFE6
Q8CFI2
Q8CGA3
Q8CI59
Q8JZK9
Q8K021
Q8K078
Q8K0D5
Q8QZT1
Q8R016
Q8R151
Q8R366
Q8VBT0
Q8VCW4
Q8VDL4
Q8VDZ4
Q8VEC4
Q91V12
Q91VX9
Q91W53
Q91WC9
Q91WD0
Q91X21
Q91YH5
Q91YQ5
Q91YT0
Q91ZN5
Q921H8
Q921M7
Q924S8
Q925I1
Q99020
Q99LI2
Q99ME9
Q99NB9
Q99P72
Q9CPX6
Q9CQ60
Q9CQE7
Q9CQW9
Q9CQY6
Q9CWU2
Q9CY34
Q9CZ13
Q9D1C1
Q9D1P4
Q9D2G2
Q9D404
Q9D906
Q9DAV9
Q9DB05
Q9DBG6
Q9EPK2
Q9EPR4
Q9EQ20
Q9ER00
Q9ERN0
Q9JHK5
Q9JHL0
Q9JIZ9
Q9JJ00
Q9JKK1
Q9JLB0
Q9JLJ2
Q9QUI0
Q9QUN7
Q9QY81
Q9R0Q8
Q9WTR1
Q9WU60
Q9Z0F8
Q9Z110
Q9Z1M0
Q9Z1N5
Q9Z1Q2
Q9Z1Z0
Q9Z2U1
O35375
O35598
O70439
O88569
P07356
P08556
P10833
P14152
P29391
P47757
P50431
P54822
P58021
P60605
P62858
P63087
P97370
Q07076
Q3UJD6
Q60631
Q60738
Q60931
Q62422
Q64695
Q6DFW4
Q8BGU5
Q8BTY2
Q8C147
Q8K1M6
Q8K2B3
Q8K3Z9
Q8R0X7
Q920A5
Q922H9
Q922T2
Q9CQN1
Q9CQV8
Q9D0V7
Q9EPK6
Q9JJX6
Q9WTP6
Q9WV32
Q9WV55
Q9Z1F9
Q9Z1G3
O55023
P18653
B2RQC6
O09167
O35841
O70378
O70496
O89017
P06151
P06745
P14115
P17809
P24288
P26369
P27659
P28352
P32020
P45377
P48377
P49282
P51881
P58044
P59325
P60122
P62141
P63005
P63280
P70195
P70295
P70333
P84091
Q3TBT3
Q3V3R1
Q571I9
Q60749
Q60865
Q60932
Q60961
Q61543
Q61699
Q61990
Q6P5F9
Q6ZQL4
Q6ZWV3
Q76MZ3
Q7TMK9
Q8BFY9
Q8BKC5
Q8BMS1
Q8BWG9
Q8BWT1
Q8C0L0
Q8CBQ5
Q8CGC6
Q8K2C9
Q8R010
Q8R087
Q8R5A3
Q8VEE4
Q924Z4
Q93092
Q99JY0
Q9CR09
Q9CZU6
Q9D291
Q9DC16
Q9EPL8
Q9EPS3
Q9ER72
Q9ES97
Q9EST5
Q9JJF9
Q9R0G7
Q9R1S3
Q9Z1Z2
P00493
P23198
Q8BVE8
Q9CX56
B2RRE7
B2RXS4
D3YXK2
D3Z7P3
E9Q555
E9QAM5
O08528
O08553
O08749
O08759
O08784
O08795
O08807
O08810
O08912
O09061
O09106
O35286
O35316
O35379
O35381
O35454
O35465
O35593
O35623
O35737
O54988
O55029
O55135
O70133
O70145
O70194
O70251
O70252
O70310
O70370
O70435
O70589
O88324
O88342
O88544
O88685
O88693
O88697
O88839
O88844
O89001
O89053
P05063
P05201
P05202
P05213
P06795
P06800
P07091
P07901
P08003
P08103
P08113
P08249
P09055
P09405
P09411
P09528
P0DOV2
P10107
P10126
P10605
P11103
P11835
P11983
P12265
P12970
P13011
P13439
P13864
P14069
P14106
P14131
P14148
P14211
P14733
P14824
P14869
P14901
P15532
P15920
P16045
P16110
P16675
P17182
P17751
P17918
P18581
P18760
P20029
P20108
P20152
P21278
P23116
P23492
P24270
P24452
P24547
P25085
P25206
P25444
P26039
P26041
P26443
P26638
P26883
P27546
P27773
P28656
P28658
P29341
P29351
P29452
P29758
P30285
P30416
P30681
P31938
P32067
P32507
P32921
P34022
P34884
P34902
P35601
P35700
P35762
P35979
P37040
P37913
P38647
P40124
P40142
P40237
P40240
P41233
P41274
P41438
P41731
P42932
P45376
P46471
P46664
P46978
P47713
P47738
P47754
P47911
P47962
P47963
P48678
P49312
P49717
P49718
P49722
P49769
P50247
P50516
P50580
P51410
P51829
P51859
P52293
P53026
P53994
P54071
P54276
P55258
P56399
P56959
P57759
P57776
P57780
P57791
P58242
P58252
P58681
P60335
P60766
P60843
P60867
P61161
P61222
P61358
P61971
P61979
P61982
P62071
P62082
P62137
P62192
P62196
P62242
P62259
P62267
P62281
P62334
P62482
P62702
P62717
P62746
P62754
P62806
P62814
P62849
P62855
P62874
P62880
P62908
P62918
P62960
P62962
P63001
P63017
P63028
P63038
P63101
P63158
P63242
P63321
P63323
P67984
P68033
P68040
P68254
P68372
P70168
P70296
P70349
P70372
P80313
P80314
P80315
P80316
P80317
P80318
P83093
P84089
P84104
P97310
P97351
P97371
P97452
P97461
P97789
P97807
P97808
P97822
P97855
P98078
P98195
P99024
Q00612
Q01768
Q01853
Q03265
Q04447
Q04750
Q05816
Q05CL8
Q05D44
Q11136
Q1HFZ0
Q3TDQ1
Q3TH73
Q3THK7
Q3THS6
Q3TLH4
Q3TRM8
Q3TW96
Q3TWW8
Q3TXS7
Q3U0V1
Q3U1J4
Q3UHH8
Q3UVK0
Q3UYV9
Q3UZ39
Q3V009
Q3V1L4
Q3ZK22
Q569Z5
Q569Z6
Q5DW34
Q5SSZ5
Q5SUF2
Q5SUR0
Q5SWD9
Q5U458
Q5XF89
Q5XJY5
Q5Y5T1
Q60597
Q60668
Q60692
Q60710
Q60766
Q60864
Q60870
Q60875
Q60930
Q60972
Q61033
Q61035
Q61081
Q61102
Q61103
Q61171
Q61191
Q61206
Q61233
Q61263
Q61316
Q61335
Q61411
Q61464
Q61470
Q61545
Q61599
Q61656
Q61687
Q61753
Q61881
Q61937
Q62165
Q62167
Q62186
Q62192
Q62273
Q62318
Q62376
Q62465
Q640N2
Q64213
Q64337
Q64343
Q64430
Q64514
Q64521
Q64674
Q64737
Q65Z40
Q68FD5
Q68FL6
Q6A0A9
Q6DFX2
Q6GQT6
Q6IRU2
Q6NS46
Q6NV83
Q6NZF1
Q6NZJ6
Q6P1B1
Q6P4T2
Q6P5F7
Q6P9Q6
Q6PAV2
Q6PB66
Q6PDQ2
Q6PFD9
Q6PHU5
Q6X893
Q6ZPJ3
Q6ZQ38
Q6ZQ58
Q6ZWU9
Q6ZWX6
Q6ZWY3
Q78PY7
Q7TMB8
Q7TMY8
Q7TPR4
Q7TQH0
Q80TP3
Q80U93
Q80UM3
Q80W54
Q80X50
Q80X90
Q80XR2
Q80ZJ1
Q810D6
Q8BFR5
Q8BG05
Q8BG32
Q8BGD9
Q8BGH7
Q8BGQ6
Q8BGQ7
Q8BGR6
Q8BGT9
Q8BH07
Q8BHB4
Q8BHN3
Q8BJM5
Q8BK64
Q8BK67
Q8BMJ2
Q8BP47
Q8BPM0
Q8BPX9
Q8BSY0
Q8BTH8
Q8BTI8
Q8BTM8
Q8BTX9
Q8BU30
Q8BUJ9
Q8BVY0
Q8BWW4
Q8BWY3
Q8BX65
Q8BX90
Q8BXN9
Q8BXV2
Q8BY89
Q8BYI6
Q8C0C7
Q8C172
Q8C180
Q8C1B7
Q8CBC4
Q8CDN6
Q8CG48
Q8CGC7
Q8CI11
Q8CI51
Q8CIE6
Q8CIF6
Q8CIG8
Q8K009
Q8K019
Q8K135
Q8K183
Q8K1B8
Q8K1R3
Q8K201
Q8K2J7
Q8K2P7
Q8K310
Q8K400
Q8QZY1
Q8QZY6
Q8R050
Q8R081
Q8R173
Q8R180
Q8R1B4
Q8R1F1
Q8R2M2
Q8R2N2
Q8R2Y8
Q8R420
Q8VCH8
Q8VCV1
Q8VCW8
Q8VDD5
Q8VDF2
Q8VDM4
Q8VDN2
Q8VDW0
Q8VE37
Q8VE96
Q8VEK2
Q8VEK3
Q8VEM8
Q8VI36
Q8VI59
Q8VIJ6
Q91V41
Q91V92
Q91VC3
Q91VD9
Q91VI7
Q91VK4
Q91VR2
Q91VR5
Q91VW3
Q91VX2
Q91W50
Q91W82
Q91W98
Q91WB7
Q91WQ3
Q91X88
Q91YT8
Q91ZW3
Q91ZX7
Q920E5
Q921F2
Q921M3
Q921Y4
Q922B2
Q922D8
Q922F4
Q922K7
Q922Q8
Q922R8
Q923J1
Q924S7
Q99J21
Q99J93
Q99JW1
Q99JY9
Q99K48
Q99K85
Q99KC8
Q99KE1
Q99KI0
Q99KP6
Q99KQ4
Q99L45
Q99L47
Q99LF4
Q99LP6
Q99LX0
Q99N84
Q99PL5
Q99PT1
Q99PV0
Q9CPR4
Q9CPV7
Q9CPY7
Q9CQ22
Q9CQ65
Q9CQA3
Q9CQM9
Q9CQR2
Q9CQU3
Q9CQX2
Q9CR16
Q9CR57
Q9CR89
Q9CRD0
Q9CRT8
Q9CSH3
Q9CTG6
Q9CVB6
Q9CWJ9
Q9CX84
Q9CX86
Q9CXW4
Q9CY27
Q9CY58
Q9CY64
Q9CZ30
Q9CZD3
Q9CZM2
Q9CZU3
Q9CZW5
Q9CZX7
Q9CZY3
Q9D009
Q9D051
Q9D0E1
Q9D0F3
Q9D0F9
Q9D0I9
Q9D0K2
Q9D0R2
Q9D0T1
Q9D176
Q9D1A2
Q9D1D4
Q9D1G1
Q9D1Q6
Q9D270
Q9D2V8
Q9D3G5
Q9D6K9
Q9D6R2
Q9D6U8
Q9D6Z1
Q9D880
Q9D883
Q9D8E6
Q9D8N0
Q9D8U8
Q9D8V0
Q9D8W5
Q9D964
Q9DAR7
Q9DB20
Q9DB77
Q9DBC7
Q9DBG3
Q9DBH5
Q9DBJ1
Q9DBP5
Q9DBR1
Q9DBS1
Q9DBT5
Q9DC51
Q9DC61
Q9DCC4
Q9DCD0
Q9DCG9
Q9DCH4
Q9DCL9
Q9DCX2
Q9EP69
Q9EPU0
Q9EQ61
Q9EQK5
Q9EQU3
Q9ERK4
Q9ERU9
Q9ES52
Q9ESX5
Q9ET30
Q9JHU9
Q9JIF0
Q9JIF7
Q9JIH2
Q9JII6
Q9JIK5
Q9JIW9
Q9JJI8
Q9JJU8
Q9JKF1
Q9JKR6
Q9JKV5
Q9JKX6
Q9JM76
Q9JMA1
Q9JMH6
Q9QUJ7
Q9QUM9
Q9QUR6
Q9QX47
Q9QXS1
Q9QXV8
Q9QXW9
Q9QXZ0
Q9QY33
Q9QYG0
Q9QZD9
Q9QZE5
Q9QZI8
Q9QZW0
Q9R0L6
Q9R0N0
Q9R0P3
Q9R0Q7
Q9R117
Q9R1C6
Q9R1P0
Q9R1P1
Q9R1P4
Q9R1Q6
Q9R1Q7
Q9R1T2
Q9WTM5
Q9WU78
Q9WU81
Q9WUA2
Q9WUA3
Q9WUH1
Q9WUM4
Q9WVA3
Q9WVA4
Q9WVJ2
Q9WVL6
Q9Z0N1
Q9Z127
Q9Z1D1
Q9Z1Q5
Q9Z1Q9
Q9Z255
Q9Z277
Q9Z280
Q9Z2I8
Q9Z2M6
Q9Z2N8
Q9Z2U0
Q9Z2X1
B1AT66
O08529
O08582
O35129
O35857
O55131
P09671
P11352
P12382
P18654
P21958
P25119
P31266
P35278
P47791
P47964
P51174
P60710
P62774
P70398
P70404
Q07813
Q3TWI9
Q5BLK4
Q62433
Q64339
Q6A065
Q6PDM2
Q6ZPZ3
Q80VQ1
Q8BFZ3
Q8BGS0
Q8BVE3
Q8BWZ3
Q8C4J7
Q91WK2
Q921T2
Q99MU3
Q9CPQ3
Q9CR51
Q9CRB9
Q9CYN2
Q9DBG7
Q9JL26
Q9QYA2
O35566
O55234
O70325
P01897
P05064
P06804
P10404
P11928
P19157
P20491
P26450
P32883
P45481
P52483
P53986
P56135
P60229
P62320
P62715
P62915
P70460
Q09014
Q5SSH8
Q64310
Q6P1F6
Q6PR54
Q791V5
Q80UU9
Q80XI3
Q8BVF7
Q8K0C4
Q8K363
Q8R4B8
Q91VC9
Q91YK2
Q99P88
Q9CQS8
Q9CS42
Q9CXJ1
Q9CZW4
Q9D710
Q9DCI3
Q9DCN2
Q9EQ32
Q9EQH3
Q9JIG8
Q9JJ28
Q9QY73
Q9WUQ2
Q9Z130
O08573
P11499
P17742
P52480
P62897
Q69ZR2
Q8VE47
Q921J4
Q9CQ37
P61211
A2BH40
P68373
A2ADY9
A2AGT5
A2AWA9
A2BDX3
A6H8H2
A8C756
B9EJ86
B9EJR8
E9Q3L2
F7BJB9
F8VPK0
O08539
O08663
O08739
O08756
O35075
O35218
O35295
O35309
O35343
O35459
O35654
O55100
O55137
[truncated: 6,785 more rows]
